# Supplementary material for: Management of chronic Hepatitis C at a primary health clinic in the high-burden context of Karachi, Pakistan
Source: PLoS One. 2017 Apr 27;12(4):e0175562. doi: 10.1371/journal.pone.0175562 (PMC5407611; doi:10.1371/journal.pone.0175562)
Supplement: S1 Dataset — (XLS) [file pone.0175562.s002.xls]

## Sheet: investigation 
DB	Sex	Age	HCV Ab test	HCV RNA PCR	APRI	HIV test	HBV	HCV VL baseline	Genotype	Previous HCV treatment			Clinical labs baseline
0	male (1) female (2)	Years	date of pos result	Internal (1) External (2)	pre-treatment score	1 -Neg, 2- Pos, 3 - Unknown	1 - Neg, 2 - Pos, 3 - Unknown	IU/ml	1, 2, 3, 4, 5 or 6	Year	Regimen	Proof of failure/relapse	Hb	CrCl	ALT	AST	Platelets	Pregnancy test 1 -Neg, 2- Pos	RBS	APRI score	Hb	ALT	AST	Platelets	Pregnancy test 1 -Neg, 2- Pos	APRI score	Hb	ALT	AST	Platelets	Preg Test 1-neg, 2 - pos	APRI score	Hb	ALT	AST	Platelets	Preg Test 1-neg, 2 - pos
1	1	48	no	2	0.33	1	1			2014	PEG-INF/RIB	Relapse	14	109	41	30	260		241	0.31	13.3	33	44	223		0.37	14.3	37	25	193
2	1	44	yes	2	0.99	1	1						14.6	143	69	53	153		88
3	1	63	no	2	0.5	1	1		3				10.4	58	41	43	247		99	0.22	11.3	23	39	290
4	1	29	yes	2	0.58	1	1						14.2	87	99	53	263		81
5	1	55	no	2	0.4	1	1						13.4	91	42	29	205		90	0.16	13.3	14	15	302		0.57	14.1	61	33	163		0.19	13.6		18	262
6	2	28	yes	2	0.2	1	2						13.8	148	53	29	457	1	78	0.22	13.7	32	28	397		0.28	13.3	40	29	329
7	2	39	no	2	0.56	1	1			2013	Conv INF+RIB	Relapse	12.8	119	83	60	363	2	65
8	2	68	no	2	1.74	1	1	1815	3				12.1	55	39	65	120		136
9	2	45	no	2	0.39	1	1	294575	3	2011	convIFN+rib	failure	10.5	121	38	39	321	1	103	0.89	10.7	60	79	284		0.93	10	43	63	217
10	2	40	no	2	0.21	1	1			2012	PEG-INF/RIB	Failure	14	146	13	16	242	1	96	0.2	13.7	14	15	235		0.19	13.8	13	16	268	1
11	2	20	yes	2	0.935	1	1	105257	3				10.4	104	90	55	168	1	120	1.8	12	127	98	175
12	2	60	yes	2	1.65	1	1						11.5	92	26	45	88		131
13	2	45	yes	2	0.35	1	1						13.3	119	33	29	268	1	122	0.4	13.3	33	44	223		0.56	13	49	44	250		0.25	13.3	28	21	261
14	2	20	yes	2	2.15	1	1	4881	3				14.5	67	1662	164	246	1	81
15	1	60	yes	2	1.84	1	1	45698	3	2012	CONV-INF/RIB	Failure	11.5	114	66	91	141		71
16	2	40	no	2		1	1												90
17	1	28	no	2	0.44	1	1	138275	3				15.6	172	76	39	393		81	0.52	16.3	99	51	279		0.53	16.6	88	46	250
18	2	42	yes	2	0.72	1	1	2199597	3				10.6	164	107	50	223	1	122	1.99	10.6	129	133	215	1
19	1	40	no	2	0.23	1	1						15.2	143	31	20	240		78	0.29	14.9	34	21	202		0.34	15.4	31	23	190		0.45	14.9	36	25	158
20	2	45	no	2	0.31	1	1			2009	Conv INF+RIB	Failure	11.1	122	20	19	216	1	94	0.31	11.1	22	21	216
21	1	47	yes	2	0.86	1	1						15.8	121	126	88	293		117	0.58	15.4	96	66	322		0.45	16.2	67	49	310
22	2	42	yes	2	0.25	1	1						13.6	99	24	26	332	1	243	0.24	13.2	24	27	359		0.59	12.2	41	44	237		0.46	13.3	37	37	258
23	2	61	yes	1	0.46	1	1						12.1	82	22	28	195		102
24	2	40	yes	1	0.65	1	1						11.4	60	39	40	198		81	0.66	12.2	26	31	150		0.85	12.2	29	33	125
25	1	50	no	2	0.34	1	1			2010	Conv INF+RIB	Failure	16.2	106	52	37	305		199	0.4	15.5	47	45	217		0.33	16	39	34	289		0.3	15.4	47	33	309
26	2	50	no	2	0.46	1	1						15.3	73	38	40	279		77	0.4	15.3	43	45	317		0.29	14.1	31	29	317		0.4	15.5		38	303
27	2	50	yes	2	3.2	1	1	841505	3				12.2	80	135	147	148	1	347
28	2	52	no	2	1.19	1	1	3936354	3				11.2	73	41	57	155		95
29	1	20	yes	1	0.59	1	1						14.9	124	113	48	231		58	0.48	15.4	26	29	172
30	1	46	no	2						2010	Conv INF+RIB	Failure
31	1	45	yes	1	0.72	1	1	936204	3				13.9	90	103	63	248		71	0.42	14.3	40	39	270		1.02	12.8	121	106	238
32	2	35	yes	2	1.04	1	1	440129	1				14.4	132	61	64	197	1	126
33	1	38	no	2	4.66	1	1	231790	2	2012	PEG-INF/RIB	Failure	12.5	52	72	93	57		95
34	2	30	no	2	0.32	1	1			2014	Conv INF+RIB	Failure	11.5	103	16	23	233	1	100	0.22	11.2	14	20	289		0.25	10.9	13	23	271		0.19	10.8	17	21	345
35	2	40	yes	1	0.7	1	1	488718	3				13.3	98	64	58	269	1	105	0.93	14.2	89	89	306		1.91	13.5	129	146	246
36	1	40	yes	1	0.44	1	1			2012	Conv INF+RIB	Failure	12.7	128	35	30	197		93	0.26	12.1	27	23	251
37	1	45	yes	1	2.62	2	1			2009	Conv INF+RIB	Failure	12.5	118	75	108	118		135
38	2	30	yes	1	4.54	1	1						10.9	121	992	413	336		82	0.16	12	14	16	304		0.22	11.3	15	17	247
39	1	34	no	2	0.25	1	1	215347	3	2012	Conv INF+RIB	Failure	14.8	134	29	22	249		102	0.35	15.1	26	66	255		0.61	15.2	51	42	196
40	1	65	yes	1	0.56	1	1						14	92	51	52	266		77
41	2	60	yes	1	3.84	1	1	109800	3				10.5	134	191	156	131	1	96
42	2	45	yes	1	0.34	1	1						11.9	95	28	29	277		76	0.33	11.7	27	27	261		0.34	12.1	29	29	270		0.45	12.2	38	35	253
43	2	40	yes	1	0.31	1	1						13	138	31	26	272	1	90	0.37	13.3		39	336		0.36	13.2	50	36	320
44	2	40	no	2	0.19	1	1						12.2	116	12	15	242	1	116
45	2	35	yes
46	2	40	no	1	1	1	1	1568399	1				12.4	100	54	52	167		112
47	2	60	yes	1	0.82	1	1						12.9	70	28	44	174		106
48	1	65	yes	1	0.4	1	2			2009	Conv INF+RIB	Failure	15.3	90	42	38	265		87	0.39	13.4	33	32	231
49	1	27	yes	1	2.17	1	1	1467748	3				14	145	208	124	184		89
50	1	36	yes	1	0.37	1	1						14.2	146	25	32	248		92	0.36	14.7	26	36	255
51	2	60	yes	1	0.87	1	1						15	88	67	86	246		224	0.87	12.9	69	43	218
52	2	50	yes	1	0.74	1	1						14.1	76	102	85	369	1	258
53	2	40	no	2	0.8	1	1	1980000	3	2012	PEG-INF/RIB	Failure	8.9	150	43	60	242	1	102	1.44	13.4	26	36	255
54	1	45	yes	1	0.27		1			2010	Conv INF+RIB	Failure	14.4		25	26	268			0.27	14.1	28	23	290
55	2	58	no	2	1.04	1	1	49136	3	2013	PEG-IFN/RIB	Failure	13	88	104	104	324		98
56	2	20	yes	1	0.97	1	1						11.7	103	126	69	230	1	96	0.78	9.7	122	83	339
57	2	40	yes	1	0.45	1	1						15.8	116	32	35	219		103	0.41	16	33	33	255		0.45	15.4	35	36	256		0.37	14.3	28	28	242
58	1	30	no	2	0.61	1	1						14.1	120	57	36	168		88	0.97	14.4	93	51	149
59	2	51	yes	2	0.89	1	1	367549	3				12.3	97	38	42	151	1	109	0.8	11.9	43	45	180		0.8	10.1	41	46	185
60	2	50	no	2	0.54	1	1						13.2	67	45	47	279		86	0.051	13.3	38	44	275
61	2	35	no	2	0.59	1	1						12.2	145	48	41	223	1	129	0.35	14	20	28	256		0.57	14.2	47	39	219
62	2	43	yes	1
63	2	40	yes	2	0.57	1	1						12.1	70	51	35	195	1	92	0.55	13	36	33	192		0.52	12.5		34	208
64	2	42	no	2	3.29	1	1	70	3	2010	Conv INF+RIB	Failure	12.9	146	88	142	139	1	70
65	2	32	no	2	0.4	1	1						13.8	95	28	29	232	1	88	0.38	11.8	27	27	224		0.31	10.8	28	29	298		0.29	10.4	23	27	296
66	1	45	no	2	0.7	1	1	11267329	3				15.2	70	60	40	161		80	0.51	13.8	31	38	171		0.65	14.9	52	44	192
67	2	43	yes	2	0.24	1	1						10.2	129	29	27	353		88	0.34	10.8	33	30	283	1	0.32	10.4	36	33	333		0.38	10	53	42	348
68	2	35	yes	1	1.1	1	1	559247	3				14.5	124	78	72	210	1	102
69	2	65	no	2	2.45	1	1	3957705	3	2010	Conv INF+RIB	Failure	15.6	67	166	129	167		98
70	2	60	yes	1	1.28	1	1	1811728	3				13.5	56	85	83	208		164
71	2	39	no	2	0.91	1	1	173220	3	2013	PEG-INF/RIB	Failure	9.6	92	51	46	163		87	0.58	10.6	36	29	159
72	1	50	no	1
73	1	38	no	2					3
74	1	40	yes	1	1.3	1	1	278141	3				13.4	141	91	67	148		99
75	2	50	yes	1	1.02	1	1	600066	3				14.5	134	72	81	254	1	82
76	2	59	no	1	0.4	1	1						10.6	74	17	24	194		101	0.33	11.3	17	24	208		0.38	11.6	18	25	207		0.38	10.6	18	22	186
77	2	45	no	2	0.58	1	1	55254	3				13	73	29	30	168	1	93	1.14	13.6	56	67	158
78	1	42	yes	1	1.71	1	1	716865	3				15.7	97	126	119	198		78
79	2	35	yes	1	0.7	1	1						11.2	100	77	76	350	1	96
80	2	25	yes	2	2.02	1	1	2561313	3				14.4	136	372	171	273	1	94
81	2	22	yes	1	0.29	1	1						16	170	41	36	399	1	91	0.24	15.3	25	26	342		0.28	14.8	34	27	308
82	2	50	yes	1	0.66	1	1	1125	3				10.7	92	66	64	310		285	1.05	10.6	71	70	215
83	2	50	yes	1	0.18	1	1						12.6	88	14	19	345		133	0.2	12.6	25	23	360		0.21	12.1	20	21	343
84	1	30	yes	1	0.34	1	1						13.4	104	45	31	260		95	0.43	14	62	36	238
85	1	42	yes	2	0.47	1	1	35590	3	2013	Conv INF+RIB	Failure	16.1	169	48	32	194		120
86	1	42	yes	1	0.68	1	1						13.3	92	84	53	222		102	0.74	12.5	77	53	204
87	1	50	no	1	0.48	1	1	868049					12.7	125	48	45	263		92	0.5	12.4	42	44	236		0.52	12.3	44	39	214		0.57	12.3	46	45	225
88	2	35	yes	1		1	1
89	2	31	no	2	3.46	1	1	499633	3	2013	Conv INF+RIB	Relapse	14.7	145	170	1717	141		78
90	2	50	yes	2	0.88	1	1						12.7	94	61	79	289		207
91	2	42	no	2	0.88	1	1		3	2013	Conv INF+RIB	Failure	12.7	111	61	79	289		74
92	1	40	no	2	0.24	1	1		3	2013	Conv INF+RIB	Failure	15.6	150	48	36	439		89
93	2	30	yes	1	0.93	1	1	655788	3				13.9	122	132	88	302	1	72	0.88	14.4	96	75	274		1.11	13.2	114	93	270
94	2	35	yes	2	0.47	1	1						7	88	33	76	514	1	86	0.14	5.9	28	49	539
95	1	30	yes	1	0.36	1	1						12.8	102	46	28	222		97
96	1	45	no	2	1.4	1	1	228204	3	2014	Conv INF+RIB	Failure	14.3	72	120	112	200		79
97	1	30	no	2	0.34	1	1	290591	3	2014	Conv INF+RIB	Failure	16.9	192	65	37	309		92
98	2	45	yes	1	0.42	1	1						14.7	62	25	24	182		296
99	2	55	no	2	1.09	1	1	185130	3	2014	Conv INF+RIB	Failure	14.6	130	93	82	242		82
100	2	55	yes	1	2.93	1	1	623433	3				13.4	81	100	111	122		96
101	2	56	no	2
102	1	34	yes	1	0.91	1	1						15.5	146	153	68	212		127	1.34	15.7	166	81	172
103	2	27	yes	1	0.26	1	1						14.6	145	31	30	370	1	117
104	1	28	yes	1	1.4	1	1	28503	3				16.2	124	248	117	238		79
105	2	30	yes	1	1.48	1	1	1116292	3				12.1	151	124	108	234	1	107
106	2	40	yes	1		1	1												97
107	2	35	yes	2	0.42	1	1						9.3	109	46	38	291	1	86
108	2	40	yes	2	2.61	1	1	1150186	3				11.2	73	125	85	105	1	120
109	2	66	no	2	1.37	1	1						13	45	60	66	155		364
110	2	45	yes	1	0.68	1	1						7.8	90	40	56	262	1	98
111	2	15	yes	1	0.43		1						13.5	0.68	55	30	225
112	2	50	no	2	1.2	1	1	4977508	2	2011	Conv INF+RIB	Failure	13.5	99	69	60	161	1	252
113	2	29	yes	1	0.47	1	1						10.2	89	32	34	233	1	101
114	2	50	yes	2	2.27	1	1	17244	1				12.3	99	64	67	95		102
115	2	35	yes	1	1.84		1						7.7	78	55	89	156		85
116	1	35	yes	1	10.7	1	1	402699	1				12.5	159	182	251	67		129
117	2	36	yes	1	0.49	1	1						10.9	123	32	30	194	1	93	0.2	10.6	25	21	267		0.31	10.2	20	24	253		0.4	13.3	40	32	257
118	2	20	yes	1	1.03	1	1	1154225	3				11.1	110	123	62	194	2	88
119	2	45	no	1	0.27	1	1						12.9	104	20	25	299		98	0.59	12.7	34	42	228		0.73	12.5	40	48	211		1.16	13.4		66	182
120	1	21	yes	1	0.55	1	1						15.5	117	90	39	201		108
121	2	35	no	2	0.39	1	1			2014	Conv INF+RIB	Relapse	11.6	131	32	37	305	1	102	0.41	11.5	33	40	311
122	2	42	yes	2	0.33	1	1		3	2013	Conv INF+RIB	Failure	13.7	131	29	35	341	1	79
123	2	55	yes	1	1.52	1	1	1076813	3				13	51	133	119	251		405
124	2	30	no	2	0.45	1	1		3	2013	PEG-INF/RIB	Relapse	15.3	144	42	29	205	1	82
125	1	48	no	2	12.04				3	2014	PEG-INF/RIB	Failure	12.1	106	222	295	70
126	2	72	yes	2	0.21	1	1						12.6	64	15	21	321		87	0.26	12.7	21	23	285		0.46	13.2	37	33	227		0.34	13.3	31	29	269
127	1	50	yes	1	0.72	1	1	2489692					11.1	50	97	49	193		136	0.67	11.1	60	38	160		0.56	12.3	38	33	167		0.65	12.2	36	29	127
128	2	28	yes	2	0.32	1	1						12	154	32	31	309	1	87	0.41	12.4	41	33	258		0.38	13.4		28	237		0.32	14.2	36	27	272
129	1	32	no	2			1		3	2014	Conv INF+RIB	Failure
130	1	43	no							2011	PEG-INF/RIB	Failure
131	2	45	yes	1	0.6	1	1	745528	3				12.9	88	58	49	261		78	1.36	11.7	99	121	285
132	2	59	yes	1	2.51	2	1						12.1	114	74	116	149		70
133	1	45	yes	1	0.63	1	1						12	95	35	47	241		111	0.3	11.9	22	26	279		0.52	12.7	35	49	300		0.77	12.3	47	60	250
134	2	25	yes	1	0.35	1	1						11.2	106	75	49	272	1	92	0.47	10.4	71	48	361		0.35	10.3	39	37	333
135	2	40	yes	1	0.8	1	1						14.6	94	68	38	246	1	96	0.8	13.8	128	65	246		0.19	12.7	18	15	243
136	2	26	yes	1	0.93	1	1						10.9	128	165	100	346		78	0.8	9.4	104	91	365		0.15	11.6	12	16	328		0.18	11.2		18	311
137	1	49	yes	1	6.07	1	1	1499471	3				14.6	107	193	183	86		153
138	2	72	yes	2	0.99	1	1	628599	2				12.5	57	75	57	186		260	0.4	12		26	209
139	2	60	yes	1	0.39	1	1						12.6	53	27	21	170		116	0.36	12.5	28	20	179		0.31	12.4	19	15	152		0.47	12.5	29	21	143
140	2	36	no	2	1.3	1	1	1599613	3	2009	Conv INF+RIB	Failure	14	109	72	64	158		122
141	2	45	yes	2	4.39	1	1						9.3	119	93	147	108	1	136
142	1	24	no	2	0.3	1	1						14.9	96	39	28	264		89
143	2	40	no	2	0.27	1	1	96500					12.1	142	40	30	347	1	130
144	1	50	yes	1	0.21	1	1						15.3	88	39	22	296		303
145	2	35	yes	2	0.36	1	1		3				14.6	119	41	36	319	1	87
146	2	28	yes	1	0.26	1	1						14	126	28	25	307	1	107
147	2	27	yes	1	0.44	1	1						12.3	136	47	39	283	2	81	0.62	13.7	73	52	272		0.62	10.2	38	32	166		0.67	13.3	60	49	234
148	2	30	yes	1	1.58	1	1						15.4	166	316	133	240			0.54	16		48	252
149	1	26	yes	1	0.39	1	1						14.3	113	45	33	241		84	0.9	15	72	46	227
150	2	60	yes	2	2.55	1	1						12.6	121	84	142	179		190
151	2	18	yes	1	1.4	1	1		3				12.6	78	187	110	254	1	88
152	2	60	no	1	0.75	1	2						12.5	52	53	59	252		103	0.67	12.3	75	54	360		0.72	11.4	52	65	288		0.71	11.9	53	78	350
153	2	45	no	2	0.66	1	1						13.9	71	73	59	286		150
154	2	63	no	2		1	1
155	2	38	yes	2		1	1											2
156	1	45	no	2
157	2	20	yes	1	2.25	1	1	498642	3				12.5	69	95	56	80	1	101
158	1	30	yes	1	0.7	1	1	348556	1				14.6	155	91	50	203			1.98	15.7	166	132	190
159	2	60	no	1	0.53	1	1						12.7	94	99	52	311
160	2	27	yes	1	0.23	1	1						12.6	141	22	23	312		82
161	1	40	yes	1	4	1	1						13.6	106	85	126	90		189
162	2	20	yes	2	1.01	1	1	137644	3				12.7	78	75	58	185	1	77
163	2	30	yes	1	0.25	1	1						11.5	146	12	15	190		86	0.42	12.4	53	34	258		0.36	11.1	21	23	204
164	2	48	yes	1	2.38	1	1	1647436	3				9.8	63	45	74	100		95
165	2	25	yes	1	0.93	1	1						14.4	141	110	78	269	1	72	0.58	14.1	74	40	221		0.48	14.3	52	33	228
166	2	25	yes	1	0.62	1	1	132325	3				13.8	99	45	38	196	1	95	1.37	15.7	94	71	166
167	1	42	no	2	1.53	1	1	4154630	1	2012	PEG-INF/RIB	Relapse	15.1	103	96	89	166		120
168	2	50	yes	1	2.06	1	1						14.7	57	151	117	183		299
169	1	35	yes	1	0.7	1	1	489719	1				16.4	118	75	42	192		138
170	2	48	yes	1			1
171	1	29	yes	1	0.34	1	1						12.4	136	37	31	292		104
172	2	52	yes	2
173	1	42	yes	2	5.45								13.4	131	110	190	87		79
174	1	36	yes	1	0.42	1	1						15.3	108	42	30	200		101	0.5	15.8	57	35	199		0.39	15.5	50	30	216		0.31	16.3	40	28	251
175	2	50	yes	2	5.33	1	1						12	91	31	48	29		57
176	2	50	yes	2	0.82	1	1						14.7	77	78	49	191		96	0.9	14	66	89	234		0.87	14.3	67	52	191		0.81	15.2	68	47	185
177	2	38	yes	2	0.41	1	1			2014	Conv INF+RIB	Failure	12	128	39	38	292		81	0.48	12.3	39	38	306		0.44	12.3	46	44	317		0.37	12.5	44	38	328
178	1	51	no	2	2.57	1	1	508623	3				12.9	66	88	116	129		114
179	2	56	yes	1	1.16	1	1						13.2	95	46	57	158		85
180	2	60	no	2	0.74	1	1						13.1	102	46	54	233		128	0.55	14.4	40	48	273		0.44	13.6	43	40	288		0.89	14.9	46	61	220
181	2	40	yes	1	0.15	1	1						12	91	17	15	317	1	92	0.29	13	50	32	346
182	1	32	yes	1	0.37	1	1						16.2	99	59	43	331		106	0.22	17.1	39	31	393
183	2	60	yes	1
184	2	55	yes	1	1.55	1	1	1150186	3				12.4	113	62	49	90		95
185	2	56	no	2	1.3	2	1		3	2014	Conv INF+RIB	Failure	9.9	101	33	60	148
186	1	34	no	2	0.31	1	1			2008	Conv INF+RIB	Relapse	15.3	103	24	22	198		93
187	1	32	yes	2	1.38	1	1	462744	1				17.1	157	213	114	236		80
188	2	40	yes	2	0.93	1	1	400000	3	2007	Conv INF+RIB	Relapse	12.2	85	48	43	148	1	129
189	2	40	yes	1	2.07	1	1						14.2		107	98	152	2	85
190	2	35	yes	1	0.62	1	1						9.3	109	39	50	260	1	101
191	2	50	yes	1
192	2	28	yes	2	0.47	1	1	2190663	3	2014	PEG-INF/RIB	Failure	12.8	109	31	33	200	1	74	0.49	12.7	38	38	249		0.47	12.2	37	36	247		0.33	12.4	35	28	268
193	1	40	yes	1	1.5	1	1	1952612	3				12.7	87	68	61	131		233
194	2	25	yes	1	0.19	1	1						12.7	129	22	24	390	1	112
195	2	27	yes	1	0.18	1	1						14.9	94	26	23	401	1	86	0.19	14.4	21	20	327
196	2	49	yes	1	0.28	1	1						8.2	89	32	39	435	1	99	0.47	10.7	32	39	416		0.54	9.7	52	72	425		0.34	9.7	52	50	475
197	1	28	yes	1	0.6	1	1						15	109	62	40	189		101	0.32	16.3	31	27	241
198	2	47	yes	1
199	2	60	yes	1	7.27	1	1	90040	3				15.3	64	175	282	125		126
200	1	55	yes	1	0.53	1	1						17.2	102	54	38	202		126	0.59	18.8	36	37	179		0.29	18.2	32	20	194
201	1	37	yes	1	0.7	1	1	293041	3				13.6	120	117	55	220		94	1.44	14.7	198	89	176
202	1	47	yes	1	1.43	1	1	240261	3				14.7	108	154	94	187		80
203	2	30	yes	2	0.56	1	1		2	2014	Conv INF+RIB	Failure	11.8	110	34	27	153	1	100
204	2	35	yes	1	1.9	1	1						12.4	94	102	78	132	1	84
205	1	40	yes	1	0.92	1	1						14.3	120	130	52	160		99	0.7	14.5	42	91	170		1.07	13.9	147	57	152
206	2	21	yes	1		1	1											1	105
207	1	40	yes	1			1
208	2	50	yes	1	0.36	1	1						11.2	98	18	23	203		91
209	2	28	yes	1	0.42	1	1						10.5	76	20	24	181	1	99	0.35	11.3	26	27	247
210	1	46	yes	1	0.89	1	1						13.6	88	61	67	241		92
211	1	45	yes	1	0.65	1	1						10.8	100	67	56	244		hi
212	2	25	yes	1	1.66	1	1	1133663	3				12.8	138	150	93	180	1	88
213	2	60	yes	1			1
214	2	50	yes	1	0.52	1	1	358519	3				11.9	113	17	23	140		124	1.57	12.6	87	85	174		11.7	11.8	72	78	142
215	2	50	yes	1	0.5	1	1						17.8	120	28	44	284		100	0.44	13.2	30	38	275
216	2	50	yes	1	4.47	1	1	1079410	3				12.9	96	61	104	75		114
217	1	65	yes	1			1
218	1	48	yes	1	4.33	1	1						15.5	89	358	241	159		89
219	2	35	yes	2	0.51	1	1						13.1	83	20	33	205	1	121	0.18	11.8	10	22	376
220	2	45	yes	1	0.54	1	1						15	83	44	32	190	1	244
221	2	39	no	2	0.84	1	1	270441	3	2014	con ifn + riba	failure	12.8	138	63	67	255	1	84
222	2	41	no	2	0.26	1	1						10.2	110	26	28	346		65	0.32	10	25	30	296
223	1	24	yes	2	0.58	1	1	1256303		2014	peg ifn + riba	failure	14.4	130	59	39	192		109	0.63	16	67	49	222		0.77	15.6	74	50	185
224	1	44	yes	2	0.54	1	1						13	48	86	47	247		hi
225	2	37	yes	2	0.29	1	1						11.8	105	46	34	376	1	357	0.21	9	28	20	300		0.17	9.6	31	25	455
226	1	43	no	2	0.62	1	2						15.3	84	74	39	179		198	0.48	14.4	25	24	141		0.54	15.6	45	29	151
227	1	50	yes	1	0.56	1	1						15.6	95	43	34	171		97	0.56	15.6	43	34	171		0.58	15.2	42	31	152
228	1	55	no	2	1.96	1	1	2727020	3	2011	PEG-IFN	SVR	12.4	84	88	64	93		208
229	1	50	yes	2	1.03	1	1						14.5	74	126	56	155		76
230	2	40	no	2	0.45	1	1	80884	3	2014	peg-ifn+rib	failure	13.1	121	30	40	281	1	92
231	2	40	yes	1	0.29	1	1						14.2	113	31	24	265	1	112	0.33	14.2	30	24	232
232	2	55	no	2	0.68	1	1			2014	conv ifn + riba	failure	14.2	92	44	32	151		104	0.46	12	44	31	214
233	1	35	yes	1	0.92	1	1	1192593					15.9	132	75	49	151		90	0.91	15.7	68	44	139		1.26	15.1	59	47	106
234	2	45	yes	1	0.58	1	1						13.4	64	33	39	215		102
235	2	34	no	2	0.82	1	1						13.9	78	73	61	240	1	102	0.94	13.8	73	61	222		0.4	13.9	41	28	221		0.37	13.4	27	27	230
236	1	65	yes	1
237	2	34	yes	2					3	2013	Peg ifn + rib	relapse
238	1	42	yes	1	2.58	1	1						11.6	156	47	84	93		116
239	1	50	yes	2	0.17	1	1						6.6	76	43	35	574		112
240	1	32	yes	1	0.36	1	1						14.1	90	52	37	291		100
241	1	64	yes	1
242	2	70	yes	1
243	2	22	yes	2	0.33	1	1	260913	1	2009	conv ifn + rib	failure	10.6	97	26	37	361	1
244	2	25	yes	2	0.39	1	1		3				12.2	91	71	37	300	1	93	0.38	11.9	64	39	324
245	1	52	yes	2	1.5	1	1	262776	3	2009	peg ifn + rib	relapse	13.8	115	208	132	251		307
246	1	32	yes	1	0.56	1	1						14.3	96	53	34	172		88	0.22	15.5	32	23	296		0.42	13.9	48	32	215
247	1	40	yes	1	0.34	1	1						13.6	118	44	28	261		89
248	2	35	yes	2	1.12	1	1	1008282	3				13.9	98	48	47	135	2	92
249	2	60	yes	1		1	1						14	47	52	62	194		83
250	2	60	yes	1	0.27	1	1						10.9	62	22	24	283		113
251	1	35	yes	1	0.8	1	1						15.4	96	37	34	120		70
252	2	35	yes	2	1.7	1	1	2615969	3				14.4	79	136	168	318	1	105
253	2	30	yes	2	0.45	1	1						14.2	85	43	35	250	1	102	0.28	13.2	42	34	383		0.61	12.5	85	70	368
254	1	41	no	2	4.6	1	1		3				12	115	100	153	95		180
255	2	60	no	2	4.51	1	1	843983	3				12	84	73	91	65		75
256	2	45	yes	1	1.68	1	1	2849127	3				11.1	64	55	77	147		110
257	2	35	yes	2	0.31	1	1						11.9	106	22	21	217	1	99	0.42	11.6	36	33	250		0.31	11	31	27	273		0.29	10.3		28	304
258	1	65	yes	1
259	2	25	yes	1	2.98	1	1	435687	3				13.2	89	113	88	95	1	96
260	2	26	yes	1	0.89								11.8	119	73	43	155
261	1	32	yes	2	1.1	1	2		3				15.7	104	132	66	161		93
262	1	42	yes	1	2.15	1	1	3160707	3				14.7	83	142	98	130		101
263	2	45	yes	1	0.72	1	1						12.4	57	33	38	170		74
264	2	40	yes	1	1.04	1	1	209270	3				13.6	87	72	48	148	1	142
265	1	45	yes	1	2.57	1	1	64	3				15	79	178	108	120		84
266	2	60	yes	1	0.29	1	1						13.7	54	25	25	278		346	0.36	13.1	36	31	276
267	2	25	yes	1	1.01	1	1	82400	1				9.9	93	55	66	209	1	91
268	2	45	yes	1	3.7	1	1	22221080	3				15.6	114	135	154	136	1	82
270	2	29	yes	1	2.61	1	1	1806992	3				12.7	86	185	159	196	1	118
271	2	35	yes	1	0.83	1	1						14.5	136	100	80	310	1	111	0.4	14.7	55	42	332
272	1	39	yes	1	2.21	1	1	1871665	3				14.6	131	152	120	155		109
273	2	60	no	1	3.15	1	1	40451	3				12.5	58	74	136	139		122
274	2	41	yes	1	0.68	1	1						13.5	120	62	50	237	1	92	0.58	13.2	38	36	198		0.85	13.1		48	182
275	2	50	yes
276	1	40	yes	1	1.17	1	1	30009	3				11.6	123	38	59	144		89
277	2	40	no	2	0.58	1	1						12.1	100	73	34	187	1	96	0.31	12.2	35	25	254		0.38	11.4	66	32	267
278	2	48	yes	1	0.42	1	1						12.7	79	35	32	241	1	177	0.25	11.8	27	31	343
279	2	23	no	2	0.29	1	1			2013	Conv IFN+RIB	Relapse	12.7	194	20	27	292	1	96	0.21	13.9	17	21	311		0.31	14	21	25	256
280	2	50	yes	1	0.35	1	1						12.7	48	16	27	242		82
281	1	65	yes	1		1	1												55
282	2	35	yes	2	1.08	1	1	24064	3				11.9	128	53	68	203		89
283	2	22	yes	1	0.54	1	1						11.5	98	24	28	155	1	94	0.2	11.3	12	19	302		0.25	11.2	11	16	201
284	2	26	yes	2	1.07	1	1	75828	3				13	121	46	68	199
285	1	24	yes	2	1.3	1	1	1474007	3				16	126	320	136	207		91
286	1	40	yes	1	0.68	1	1						14.8	106	74	59	245		90	0.5	14.9	54	62	306
287	1	35	yes	1	1.29	1	1	49721	3				15.5	100	55	56	124		65
288	2	40	yes	1	1.29	1	1						10.2	142	44	46	115	1	69
289	2	36	yes	1	0.6	1	1						10.1	68	44	97	341	1	96	0.6	9.4	57	83	439		0.72	9.7	56	84	373
290	2	44	yes	2	2.48	1	1	1982099	3	2009	Conv IFN+RIB	Failure	14.4	117	136	143	186		111
291	2	45	yes	2	0.91	1	1						14.1	114	104	58	204	1	76	0.28	14.2	21	19	216
292	1	40	yes	1		1	1												451
293	2	42	yes	2	0.48	1	1						14.7	152	62	39	200	1	146	0.23	14	29	21	293		0.39	13	39	28	227
294	2	50	yes	2	0.33	1	1						14.7	99	22	30	289		120	0.3	14.9	17	24	257		0.2	14.8	18	22	352
295	1	29	yes	2	1.05								12.7		225	74	200
296	2	8	yes	1	0.3	1	1						13.4	0.51	18	31	328		86	0.44	13.8	35	41	296		0.43	13.6	33	38	283
297	2	45	no	2	0.35	1	1		3	2008	Conv IFN + RIB	Non-resp	13.8	133	39	31	279	1	272	0.34	13.8	35	30	279		0.27	12.6	37	28	333
298	1	10	no	2	0.49	1	1	1034662	1				11.7	0.6	59	53	308		102
299	2	35	no	2	0.28	1	1						11.4	89	24	30	343	1	101	0.29	10.4	28	29	422		0.26	9.9	15	32	389
300	1	37	yes	1	1.11	1	1						14.6	69	53	47	120		128
301	1	34	no	2	0.4	1	1	136658	2	2014	peg-ifn +rib	relapse	14.9	114	58	39	251		130	0.35	15.2	60	38	310		0.61	15.2	94	55	258		0.81	15.2	138	72	251
302	2	55	yes	1	0.95	1	1						12.9	121	19	28	95		131
303	2	85	yes	1			1
304	1	40	no	2	0.36	1	1			2015	Conv IFN+RIB	Interrupted due to side effects	14.7	85	30	28	221		94	0.23	13.9	16	21	256
305	1	27	yes	1	0.58	1	1						15.8	146	108	54	262		80
306	2	30	yes	2	0.33	1	1						13	74	30	37	356	1	75
307	1	35	yes	1	2.08	1	1						15.7	146	136	121	166		99	0.39	16.1	45	42	306
308	1	28	no	2	0.82	1	1	145586	3	2014	Conv IFN+RIB	Failure	17.5	133	126	99	342		132
309	1	26	yes	1	1.07	1	1						13.6	122	68	45	120		103
310	1	27	yes	1	2.13	1	1	3062643	3				12.6	113	145	100	134		101
311	2	40	no	2	0.17	1	1	5135	2	2014	Conv IFN+RIB	Failure	13.9	108	21	22	413		106
312	1	25	yes	1	1.08	1	1	178949	3				16	118	134	82	216		114
313	2	45	yes	2	0.72	1	1	224485	3				11.3	62	99	60	267		273	1.43	11.7	175	160
314	2	40	yes	1	2.71	1	1	107215	3	2014	Conv IFN+RIB	Failure	13.4	92	79	64	76		120
315	2	60	no	1	0.76	1	1			2014	Conv IFN+RIB	2 months, stopped due to intolerance	13.2	63	34	46	194		109	0.24	14.6	27	25	332		0.29	13.9	40	23	253		0.42	13.6	47	34	260
316	2	50	no	1			1						9.4		34		87
317	1	35	yes	2	0.39	1	1		1	2014	PEG-IFN+RIB	Failure	15.7	155	42	23	167		139
318	1	60	yes	1	1.08	1	1	8432	3				12.6	90	74	63	166		99
319	1	7	yes	1	0.36	1	1						13	0.6	25	39	306		83	0.16	13.1	21	24	428
320	1	25	yes	1	0.58	1	1						11.3	101	64	42	204		83
321	2	36	yes	1	0.31	1	1						12.2	117	19	26	268	1	87	0.18	11.5	19	23	394		0.19	12.1	20	20	328
322	1	25	yes	2	0.31	1	1			2014	conv ifn rib	1 month, stoppped	13.7	163	22	32	288		114	0.27	14.2	20	29	299
323	2	40	yes	1		1	1											1	102
324	2	28	yes	1		1	1												91
325	2	28	yes	1	0.15	1	1	5832					10.3	126	7	11	235	2	91	0.75	13.6		69	294
326	1	22	yes	1	0.32	1	1						16	82	51	33	293		108	0.31	16.4	38	32	290
327	1	25	yes	1	0.83	1	1						16.8	105	92	51	174		94	0.76	16	71	43	160		0.74	15.5	55	36	139
328	1	40	no	2	0.23	1	1			2015	conv ifn rib	1 month, no RVR	11.2	90	27	26	312		89
329	1	35	yes	1	0.65	1	1						8.8	106	36	54	264		94
330	2	25	yes	1	0.26	1	1						13.7	106	29	24	290	1	100
331	2	20	yes	1	0.33	1	1						12	149	37	27	263		91	0.27	12.1	41	22	260	2	0.18	12.2	26	18	307
332	2	35	yes	1	0.33	1	1	78689	3				9.7	71	29	33	322		85	1.42	9.4	32	75	170
333	1	36	yes	1	0.63	1	1						14.1	80	42	36	162		101	0.41	14.9	32	31	211		0.38	15.1	40	29	215
334	2	50	yes	1	0.41	1	1						11.4	73	41	34	264		188	0.25	10.2	19	22	281		0.29	10.4	30	25	270
335	2	65	yes	1	10.9	1	1	59730	3				13.3	77	289	556	145		85
336	2	50	no	2	0.37	1	1			2014	PEG-IFN+RIB	Relapse	14.3	103	57	37	284		90	0.34	13.5	29	23	190
338	1	62	no	2	1.99	1	1	10500	3				15.4	89	83	106	152		84
339	1	31	no	2	0.9	1	1						15.3	96	83	62	196		93	0.56	14.9	46	54	273
340	2	50	no	2	1.07	1	1						14.2		125	84	251		293
341	2	40	yes	2	0.78	1	1	23549338	3	2014	Conv ifn rib	Non-responder	11.1	153	39	61	251	1	92
342	1	55	yes	1	1.6	1	1						16.2	68	162	134	238		70
343	2	28	yes	2			1
344	2	55	yes	1	1.33	1	1						9.9	92	28	58	140		120
346	2	38	yes	2	2.42	1	1	6080	3	2009	Conv Ifn rib	Relapse	10.3	130	35	67	89	1	150
347	2	35	yes	1		1	1											1	109
348	2	60	yes	2	2.36	1	1	292569	3				12.9	56	81	110	150		92
349	2	40	yes	2	0.63	1	1						14.3	112	44	43	217		73	0.34	15.1	25	28	259		0.38	14.9	32	29	245
350	1	65	no	2
351	2	35	yes	1	0.45	1	1						13.6	105	33	40	282	1	100
352	1	45	no	2	1.38	1	1	2329335	3				14.3	66	80	76	157		84
353	2	35	no	1	0.73	1	1						12.6	98	48	51	224	1	96
354	2	36	no	1		1	1											1	281
355	1	35	yes	1	0.25	1	1						15	107	28	23	254		95
356	1	29	yes	1	1.07	1	1	104422	3				13.9	91	35	65	172		102
357	2	52	yes	1	2.25	1	1	71840	3				12.9	56	133	147	210	1	439
358	1	45	yes	1	0.4	1	1						15.4	76	27	28	196
359	2	25	yes	1	0.74	1	1						13.8	80	116	68	296	1	80
360	2	22	no	1	0.4	1	1						11.2	149	36	39	314	1	82		11.34
361	2	50	yes	1	0.22	1	1						12.7	83	35	22	311		141	0.49	13.4	60	36	233		0.15	14.2	46	18	377
362	2	38	yes	1	0.22	1	1						11.4	131	20	23	328	1	90	0.22	11.4	20	23	328
363	1	47	yes	2	1.54	1	1	5652900	3	2014	Conv IFN + RIB	Non-responder	15.2	122	56	80	148		124
364	2	53	yes	1	0.19	1	1						10.2	103	21	24	403		103
365	2	48	yes	2	0.52	1	1			2009	Conv IFN + Rib	Relapse	10.9	81	14	53	326		101
366	2	15	yes	1	0.67	1	1						12.6	0.56	50	47	226		74	0.25	12	24	29	366		0.31	11.9	47	33	340
367	2	25	no	2	0.36	1	1						14.2		57	42	372	1	90	0.26	13.6	31	36	444		0.32	13.3	51	39	388
368	2	20	yes	1	0.59	1	1						11.8	127	86	59	321		91	0.14	9.3	26	23	505		0.38	9.9	78	48	397
369	2	50	yes	1	0.43	1	1						14.4	91	46	40	238		86	0.43	13.9	45	36	267		0.36	13.3	30	24	214
370	2	9	yes	1	0.79	1	1						13.1	0.79	46	49	198		107	0.66	13.4	59	61	295		0.56	12.9	28	39	223
371	2	39	yes	1		1	1			2014	Conv IFN + RIB	Non-response						1	96
372	2	47	yes	1	0.58	1	1						12.5	75	49	47	260		90	0.57	12.1	63	50	282
373	2	40	no	2	0.51	1	1			2007	Conv IFN + RIB	Non-response	10.2	68	40	47	292	1	87	0.21	10.5	29	31	476
374	2	45	yes	1	0.99	1	1			2012	Conv IFN + RIB	Non-response	12.3	123	47	47	159	1	97	0.5	12.6	31	31	198
375	2	38	yes	1	0.74	1	1						15.4	152	40	42	182	1	110	0.48	15.9	49	43	286		0.43	14.8	43	31	231
376	2	30	no	2	0.18	1	1						13	101	13	12	203	1	100
377	2	30	yes	1	0.36	1	1						13.3	80	22	28	246	1	92	0.39	11.6	24	38	312		0.33	12.8	26	31	296
378	2	45	yes	1	0.4	1	1						13.3	140	31	37	298		110	0.4	13.5	40	49	395		0.97	13.6	55	84	277		1.05	13.9	76	99	303
379	2	46	yes	1	1.2	1	1						11.3	101	96	87	232		111
380	1	38	no	2	1.63	1	1						14.4	83	198	90	157		494
381	1	28	yes	1	0.6	1	1						15.1	102	47	39	184		86
382	1	30	yes	1	1.15	1	1	120000	3				16.2	119	94	61	154		77
383	1	56	no	2	0.93	2	1		3	2010	Conv IFN+RIB	Relapse	13.6	109	35	39	120		167
384	1	48	no	2	0.71	1	1			2014	Conv IFN+RIB	Relapse	14.6	72	51	40	160		91	0.94	13.6	91	56	170		0.45	14.5	41	31	193
385	2	45	yes	1		1	1												196
386	1	48	yes	1	1.47	1	1	970575	3				14.7	120	76	99	192		177
387	1	43	no	1	0.56	1	1						16.1	69	45	39	197		91	0.54	14.3	47	38	199		0.56	14.7	48	37	183		0.75	14.6	55	41	155
388	2	25	yes	1	1.06	1	1						13.5	103	70	65	197	1	107
389	2	50	yes	1	0.26	1	1						13.6	83	47	36	437	1	230	0.24	12.8	36	31	404
390	2	60	no	1	1.51	1	1						15.9	64	53	74	158		135
391	1	19	yes	1	0.61	1	1						15.7	139	402	94	437		96	0.21	15.5	31	32	425		0.64	15.7		90	401
392	2	50	yes	1	1.18	1	1	501721	3				12.2	73	59	73	199		146
393	2	48	yes	1	1.07	1	1						14.5	76	48	85	255		141
394	1	29	yes	1	0.46	1	1						15.2	122	59	41	250		106	0.2	14.9	31	24	329		0.33	13.5	34	27	232
395	2	60	yes	1	0.94	1	1						12.2	42	31	45	153		113
396	1	51	yes	1	1.57	1	1	3024291	3				13.1	78	120	145	263		77
397	2	70	yes	1			1
398	2	35	yes	1	1.309	1	1	46478	3				12.2	117	37	67	165	1	75
399	1	24	yes	1	1.2	1	1	3045708	3				17.4	106.4	171	92	219		94
400	2	40	yes	2	1.2	1	1	596701	3	2014	Conv IFN + Rib	1 month	14.3	96	59	96	257	1	105
401	2	61	yes	1	1.74	1	1						14.2	59.35	59	70	130		100
402	2	40	yes	1	0.55	1	1						14.4	92	33	30	173	1	249
403	2	30	yes	1	0.58	1	1						13.6	132	71	54	299	1	100
404	1	40	yes	2
405	1	45	yes	1	2.7	1	1						8.7	102	43	90	95		111
406	1	50	yes	1	0.22		1						15.7	81.7	22	23	287		130	0.26	15.6	28	27	295
407	1	62	no	1		1
408	2	30	yes	1	1.54	1	1	2091317	3				13.2	110	101	153	319	1	88
409	1	35	yes	1	1.62	1	1	601776	3				15.5	119	130	81	142		264
410	2	23	yes	1	1		1	208509	3				13.5	122	56	62	199	1	84
411	1	75	yes	1			1
412	2	46	yes	2	1.85		1	1175811					15.7	89	148	131	228		102
413	2	18	yes	2	0.22	1	1						13.9	120	28	34	484		102	0.19	13.1	26	27	455		0.14	12.6	14	20	436
414	2	55	yes	1	0.56		1						14.2	74	43	45	257		98
415	1	22	yes	1	0.45	1	1						13.8	119	41	31	222	1	74
416	2	50	no	1	0.64	1	1	63695	3				15.2	79	55	52	259		101	0.43	14.2	35	32	238		0.76	14.9	56	49	207
417	2	30	yes	1	0.41	1	1						13.7	121	44	46	357	1	91	0.4	13.7	42	44	350		0.34	13.6	41	38	360
418	2	30	yes	1	0.4	1	1	18499105	3				12.4	96	27	32	254	1	107	1.28	13	92	61	153
419	1	33	yes	1	0.57	1	1						15.4	116	58	39	195		110	0.65	14.9	57	42	183		0.77	14.3	72	44	163
420	2	54	no	2	0.36	1	1						13.5	82	27	38	332		305
421	2	45	no	2	0.24	1	1						14.7	126	17	21	271	1	120	0.22	14.4	29	18	256
422	2	35	yes	1	0.68	1	1						13.5	70	55	52	244	1	92	0.89	12.8	56	56	201
423	2	40	no	1	0.79	1	1						12.1	91	41	55	222	1	102	0.3	11.4	25	30	319
424	1	64	yes	1	2.3	1	1	2396000	3				13.6	77	52	122	151		154
425	1	23	yes	1	0.74	2	1						12.5	113	43	67	259		98
426	2	30	no	1	0.76	1	1						12.7	98	55	58	246		272	0.22	11.7	27	26	380
427	1	42	yes	1			1
428	2	40	yes	1	1.4	1	1	5292615	3				12.9	103	115	104	239	1	108
429	1	50	yes	1	0.96	1	1	2301653	3				15.9	132	59	41	121		97	1.28	16	98	65	144
430	1	65	yes	1	0.41	1	1						14.5		27	37	255		202
431	1	32	yes	1	0.37	1	1						15.5	142	56	38	291		94	0.29	15.2	32	43	311
432	1	57	yes	1			1												103
433	1	47	yes	1	0.47		1
435	2	62	yes	2
436	1	55	yes	1			1												215
437	1	42	yes	1			1
438	1	33	yes	1	0.59	1	1						16.8	122	96	54	260		110	0.41	15.9	71	40	274
439	2	61	yes	1	0.62	1	1						13.7	66	39	39	201		103	0.54	13.4	55	47	277		0.48	13.6	52	44	294
440	1	48	yes	1	2.11	1	1						17	106	92	100	135		107
441	2	25	yes	1	0.31	1	1						12.4		17	22	224	1	84
442	2	30	yes	1	1.5	1	1						12.4	118	150	93	199	1	105
443	2	40	yes	2	0.34	1	1						10.6	82	26	29	275		83
444	1	42	yes	1	1.56	1	1	2118049	3				9.5	121	51	75	137		156
445	2	60	yes	1		1	1						8.9	85	89	263	156		93
446	2	35	yes	1	0.49	1	1						14	130	50	56	365	1	94
447	2	45	yes	2	8.06	1	1						12.9	116	137	225	90	1	90
448	2	45	no	2	1.15	1	1	123570	3	2014	con.inf.rib	relape	13.9	127	93	95	265		101
449	2	50	yes	1	1.12	1	1	181925	3				11.9	80	84	94	269		100
450	2	50	yes	1	1.08	1	1	289249	3				14.5	109	171	127	377	1	167
451	2	60	yes	1	0.55	1	1						13.2	111	67	43	250		114
452	2	30	yes	1	0.5	1	1						12	114	40	47	300	1	185	0.29	11.9	31	32	346		0.38	11.5	50	43	362
453	2	28	yes	1	0.54	1	1						11.8	186	45	43	253	1	75
454	1	52	yes	1			1
455	1	60	yes	1			1
456	1	28	yes	1	0.48	1	1						15.2	93	97	56	332		90	0.45	15.2	84	53	331		0.35	14.6	45	38	302
457	2	54	yes	2	0.54	1	1	295227	3	2014	con.inf.rib	failure	14.7	98	44	56	333		95
458	2	35	no	2	0.34	1	1			2014	con.inf.rib	relapse	14	69	13	23	217	1	80	0.26	13.2	11	19	235		0.21	13.2	14	17	258
459	2	35	yes	1	0.58	1	1						11.6	153	48	36	199	1	102
460	1	46	yes	1	0.51	1	1						13.5	86	61	40	223		90	0.44	14	53	36	229		0.56	12.4	56	36	174
461	1	62	no	2	0.74	1	1						13.8	59	55	39	149		267	0.54	12.1	33	33	173
462	1	51	no	2	0.27	1	1						11.5	82	41	30	307		132	0.39	11.1	35	50	364
463	2	24	no	2	0.52	1	1			2014	con.inf.rib	relapse	15.4	139	72	51	311		86	0.84	15	103	66	253
464	2	40	yes	2	0.35	1	1			2013	con.inf.rib	relapse	11.4	137	15	21	191	1	93	0.18	11.9	13	15	258
465	2	26	yes	1	0.33	1	1						12.7	174	33	28	272	1	84
466	2	26	yes	2	2.09	1	1						13.6	115	190	102	157	1	97
467	2	55	yes	1	3.2	1	1	1438366	3				14	107	81	147	148		90
468	2	45	yes	1			1												118
469	2	53	yes	2	0.93	1	2						15.1	65	60	60	207		288
470	1	37	no	2	0.96	1	1						16.1	120	125	86	254		107
472	2	50	yes	1	0.78	1	1						12.4	103	45	69	282		88
473	2	34	yes	2	0.39	1	1						14.1	120	38	30	242	1	126
474	2	28	yes	2		1	2											2	79
476	2	55	yes	2		1	1												92
477	1	36	yes	1	0.43	1	1						16.7	120	49	38	248		101	0.35	16.6	52	32	255		0.38	17.6	61	36	270
478	1	40	yes	1	5.24	1	1						13.1	124	275	134	73		94
479	1	60	yes	1	0.3	1	1						12.9	62	40	49	459		126	0.54	13.6	78	65	343
480	2	28	yes	1		1	1
481	1	32	yes	1	0.54	1	1						13.2	113	37	78	38		99	0.43	13.1	84	44	292
482	2	60	yes	1	1.09	1	1	414000	3				13	80	37	46	136		100
483	1	39	yes	1	0.79	1	1						15.2	111	49	50	179		101	0.97	14.9	69	55	162
484	2	40	yes	1	1.55	1	1	190374	3				13.4	124	32	38	79	1	87
485	2	35	yes	2	0.54	1	1						14		52	39	231	2	85	0.22	14.1	26	20	287
486	2	60	yes			1
487	1	29	no	2	0.26				3				9.8	10	23	21	223
488	1	48	yes
489	2	60	yes				1
490	1	55	yes	2	0.21	1	1						15.2	72	27	25	327		80	0.31	14.7	42	37	281		0.43	14.5		33	215
491	2	23	yes	1	3.04	1	1						13.6		255	242	256		111	1.67	12.8	155	193	299
492	2	50	yes	1	1.31	1	1	39915	3				14.2	99	46	62	152		92
493	1	35	yes	1	0.39	1	1						14.4	140	33	35	271		103
494	2	45	yes	1	1.29	1	1	34563	1				12.1	168	60	50	101	1	464
495	1	40	yes	2	0.65	1	1						10.7		93	64	281		145
496	1	45	yes	2		1	1												113
497	2	25	yes	1	0.46	1	1						13.2	174	78	50	346	2	76	0.38	9.5	80	56	465
498	2	55	yes	2	1.43	1	1	2246080	3	2011	convIFN+rib	failure	14	101	53	71	139		95
499	2	40	yes	1	0.59	1	1	129747	3				12.1	112	32	31	169	1	98
500	2	35	yes	2	0.31	1	1			2009	conv ifn + riba	relapse	13.2	122	20	22	228	1	104	0.21	13.6	20	20	294		0.19	13.5	12	16	274
501	1	42	no	2		1
502	2	45	yes	1	1.43	1	1	75201	3				12.6	54	66	66	148		100
503	2	45	yes	1	0.35	1	1						11.3	86	36	42	380		80	0.33	11.6	40	32	311
504	2	35	yes	1	0.66	1	1						14.5	88	72	52	251	1	105	0.59	13.4	53	75	288
505	2	50	yes	2	0.59	1	1						12.5	63	31	42	227		110	0.55	11.8	31	39	230		0.29	10	22	29	315
507	1	24	yes	1	0.42	1	1						17.3	94	66	47	314		92	0.29	17	42	32	314
508	1	30	yes	1	0.54	1	1						14.3	138	84	42	219		93
509	1	45	no	1	1.45	1	1						13.7	132	57	79	155		107
510	2	29	yes	1	0.77	1	1						11.5	74	58	59	247	1	106	0.4	10.1	24	33	266
511	2	26	yes	1	0.25	1	1						11.8	71	68	63	233	1	102	0.25	11.4	28	29	370
512	1	41	no	2	0.64	1	1			2014	CONV IFN/RIBA	FAILURE	16.4	84	122	67	297		103
513	2	55	yes
514	2	35	yes	1	0.34	1	1						12.2		42	46	434	1	118
515	2	53	yes	1	0.88	1	1						14.8	108	74	67	244		158
516	1	46	yes	1			1
517	1	28	yes	1	0.68	1	1	36526					14.3	141	99	56	235		179	2.03	14.9	268	147	206
518	2	50	yes	1	9.31	1	1	2313000	3				11.3	98	126	283	98		104
520	2	50	yes	1	1.4	1	1						6.5	90	48	89	205	1	110
521	1	30	yes	1	1.52	1	1						14.7	144	197	141	264		120	0.56	14.7	64	46	232
522	2	28	yes	2	0.58	1	1						14.2	107	57	54	300	1	100
523	2	30	yes	1	0.76	1	1						9.7	83	115	52	324	1	165	0.48	10.7	64	38	252
524	2	40	yes	2	0.18	1	1						13.7	96	19	20	347	1	97
525	1	60	yes	1	2.19	1	1	191689	3				11.8	61	61	73	95		110
526	2	38	yes	2	1.43	1	1	556213	3				13.4	105	64	87	195
527	2	30	yes	1	0.46	1	1	80324					14.1	128	36	44	303	1	83	0.53	13.4	46	35	213		0.58	13.1	70	45	250
529	2	40	no	2	0.39	1	1						14	128	51	50	408	1	100
530	1	28	yes	1	0.26	1	1						14.6		53	33	355		79	0.34	14.5	65	43	344		0.25	14.6	42	26	297
531	1	34	no	2			1
533	1	26	no	1	0.36	1	1						16.1	171	62	34	269		115
534	1	29	yes	2	0.52	1	1			2014	convIFN+rib	failure	15	112	38	27	146		86	0.37	14.7	37	27	206		0.34	14.9	38	27	224
535	1	55	yes	1	3.06	1	1						15.4	75	186	162	151		188
536	1	50	no	2	0.8	1	1	1130685					12.8	143	46	41	146		95
537	2	15	yes	1	0.46	1	1						13.2	93	87	57	393		91	0.38	12.3	25	31	258		0.88	12.5	100	67	244
538	2	55	no	2
539	2	40	yes
540	2	25	no	2	0.56	1	1			2007	CONV IFN/RIBA	failure	11.4		49	54	306	1	84
541	2	45	no	2	0.69	1	1						14.6	107	52	51	236	1	340	0.75	14.7	55	54	234
542	2	58	no	2	0.3	1	1			2011	CONV IFN/RIBA	failure	11.5	99	25	47	504		94	0.37	11	36	57	491		0.4	9.7		57	457
543	2	30	yes	1	0.23	1	1						13.1	98	29	26	362	2	99	0.49	11.7	68	42	273
544	2	26	yes	1	1.42	1	1	110128	3				10	137	84	98	222	1	84
545	1	40	yes	1	2.16	1	1	1166371	3				14.5	135	117	220	291		90
546	2	25	yes	1	1.54	1	1						12.3	91	155	96	200	1	77
547	2	40	yes	1	2.56	1	1	118501	3				11.9	142	97	121	152	1	169
548	2	50	yes	1	0.25	1	1						14.2	141	22	19	238	1	99	0.2	14.2	25	20	315		0.49	14.3	28	33	216
549	1	32	yes	1	0.68	1	1						13.4	115	73	99	219		86	1.07	14.5	179	94	249
550	1	39	yes	2	0.47	1	1						17.6	110	65	48	286			0.45	17.3	63	47	293		0.67	18	73	52	221
551	2	55	yes	1	0.18	1	1						12.3	69	19	15	265		169	0.2	13.8	28	21	335		0.24	14.1		19	252
552	2	30	yes
553	2	60	yes	1	1.64	1	1						13.2	44	69	55	108		127
554	1	8	yes	2	0.37	1	1						10.5	66	42	40	303		86	0.93	10.7	51	44	135		0.41	10.3	43	37	253
555	1	57	yes	1	3.06	1	1	262351	3				11.3	58	64	119	111		140
556	2	48	no	2	0.32	1	1		3	2015	peg ifn/riba	failure	12.3		29	25	247			0.49	14.2	51	35	230
557	1	40	no	2	0.34	1	1			2012	peg ifn/riba?	failure	16.3	104	53	42	251		218	0.38	15.1	44	31	228
558	1	65	yes	1	1.89	1	1						14	72	75	185	279		114
559	2	35	yes	1	0.51	1	1						11.5	108	46	44	279	1	102
560	1	32	no	2	0.82	1	1						13.8	99	53	44	152		88
561	2	35	no	2	0.23	1	1			2012	conv ifn/riba	failure	13.2	120	37	30	414	1	95
562	2	52	no	2	2.76	1	1	870269	3				13.7	96	158	158	184		82
563	1	55	no	2	0.24	1	1						16.7	87	24	19	220		96	0.37	15.8	46	27	208		0.33	16.2	41	26	227
564	2	35	yes	1	0.47	1	1						11.9	113	37	38	260	1	76	0.53	13.2	40	36	218
565	2	55	no	2	0.68	1	1	200451		2013	convIFN+rib	failure	12.3	77	98	60	283		108	0.64	13.3	86	57	287		0.66	12.4	87	52	253
566	2	25	no	2	0.45	1	1						13.2		46	30	215	1	152	0.43	12.7	39	28	206
567	2	50	yes	2	4.08	1	1	204119	3				12.5	129	282	304	240		108
568	2	24	no	1	0.41	1	1						10.6		81	57	439	1	94	0.13	9.8	14	19	459		0.11	10.6	17	14	377
569	2	30	no	2	0.9	1	1						10.6	130	74	70	250	1	117	0.75	10.7	56	53	226
570	2	42	yes	1	1.57	1	1	2230476	3				13.2	74	70	90	184	1	70
571	2	79	yes
572	2	40	no	2	0.29	1	1						7.1		36	33	315		91	0.36	6.7	34	35	308
573	2	45	no	2	0.79	1	1			2008	CONV IFN/RIBA		14.9	99	41	38	155		117
574	2	50	yes	1	0.76	1	1						12.8	58	45	73	306		101	0.42	10.1	34	47	356		0.35	9.9	35	35	314
575	2	40	yes	1	0.31	1	1						13.7	67	11	21	218		101
576	2	60	yes			1	1
577	1	24	yes	1	0.33	1	1						15	153	22	33	285		87
578	2	25	yes	1		1	1											1	90
579	2	49	no	2	0.31	1	1			2009	CONV IFN/RIBA	failure	14.4	95	40	51	445		97	0.29	14.6	38	42	461
580	2	55	yes	2	0.31	1							11.8	67	25	26	267
581	1	35	no	2			2
582	2	50	yes	1		1	1
583	1	40	yes	1	1.86	1	1						14.7	85	79	62	95		189
584	2	32	yes	1	1.13	1	1	553112	1				10.7	75	45	53	151	1	97
585	2	60	no	1
586	2	38	yes	2	1.63	1	1	726054	3				14.4	120	32	34	67	1	85
587	2	45	yes	2	0.96	1	1						12.9	73	45	59	198		93	0.77	8.9	35	53	220		0.31	9.7	10	29	297
588	2	58	yes	2	2.4	1	1	7760	3				12.5	72	49	82	110		91
589	2	47	no	2	0.38		1						12.4		30	25	212	1	84	0.36	13.7	30	23	201		0.38	12.8	31	21	177
590	1	45	no	2	0.87	1	1						12.9	96	44	33			121
591	2	65	no	2	0.63	1	1						12.9	71	69	43	218		77
592	2	35	yes	1	1.26	1	1	6252	3				12.2	163	59	62	158	1	118
593	1	32	yes	1	0.48	1	1						16	116	43	34	199		99	1.33	16.1	60	65	139
594	1	55	no	2	0.92	1	1	2180789	3				12.6	46	76	44	136		217	0.61	13.2	106	58	272
595	1	60	no	1			1												111
596	2	28	yes	1			2											2	82
597	2	47	yes	2	4.5	1	1	4293038	3				13.8	83	837	777	172	1	338	0.6	13.6	118	29	155	1	7.96	13.6	483	385	156
598	1	42	yes	2	1.19	1	1						14.6	130	84	77	156		92
599	2	45	no	2	0.34	1	1			2015	convIFN+rib	failure	12.6	105	21	22	205		103	0.31	12.3	20	21	215		0.4	13.7		25	199
600	1	60	yes	1	2.63	1	1	9632	3				15.3	72	219	156	169		276
601	2	35	yes	1	0.72	1	1						13.2	142	72	60	267	1	97	0.2	12.8	16	19	293
602	2	28	yes	2	0.39	1	1						13.5	126	51	29	238	1	92
603	2	30	yes	1	0.44	1	1						12.7	92	25	29	208	1	95
604	1	26	no	1	0.43	1	1						15.1	129	75	40	243		95	0.35	16.3	52	34	271
605	2	50	yes	1	0.96	1	1						13.1	85	28	28	94	1	1	0.26	12.6	18	20	242
606	1	45	no	2	1.14	1	1	101651	3	2008	conv+rbv 6 m	failure	15.4	96	118	63	157		219
607	1	60	no	1	0.28	1	1						13.2	71	31	35	345		111
608	2	35	yes	2	1.04	1	1	2997775	1				13.6	88	64	52	167	1	313
609	1	19	yes	1	2.24	1	1	3318780	3				14.2	102	124	70	89		84
610	1	45	yes	2	1.51	1	1	1913319	3				15.5	73	80	64	121		82
611	1	47	yes	2
612	2	30	yes	1	0.8	1	1						13.8	112	62	64	228	1	90
613	2	70	yes		2.77								11.7		38	56	65
614	2	27	yes	2	1.33	1	1	1110770	3				13.1	69	76	63	152	1	110
615	1	73	yes	1	0.48	1	1						14.3	67	47	34	201		89
616	2	62	yes	1	0.2	1	1							37
617	1	45	yes	1	0.27	1	1						13.9	54	20	23	236		146	0.45	14.7	48	36	225		0.39	14.9		27	196
618	2	30	yes	2	0.26	1	1						12.2	95	19	18	216	1	95	0.45	11.5	22	26	186
619	2	40	yes	2	0.38	1	1						15.2	69	44	43	361		110	0.39	14.8	35	36	317		0.47	16.1	51	51	345
620	2	38	yes	2	0.42	1	1						10.4	97	32	32	241	1	83	0.51	9.9	35	37	230
621	1	24	yes	1	0.79	1	1	648252					15.1	106	119	66	237		87	0.55	15.1	96	52	268		0.69	14.6	79	48	196
622	1	47	no	2	1.72		1						11.3	76	37	56	93
624	2	38	yes	2	0.71	1	1	329602	3				12.3	83	44	41	186	1	103	2.44	12.7	66	81	107
625	2	35	yes	1	0.23	1	1						11.5	103	34	21	292	1	89
626	2	40	yes	1	0.64	1	1						10.3	110	22	29	145	2	81
627	1	48	yes	1	0.3	1	1						14.3	134	46	35	330		170
628	1	37	yes	2	1.06	1	1						16.4	86	70	65	174		90
629	2	20	yes	1	0.92	1	1						14.4	99	36	24	118		193
630	2	30	yes	1	0.64	1	1						11.8	157	49	69	346	1	79
631	2	51	no	1		1	1												101
632	2	30	yes	1	0.35	1	1						9.8	110	34	38	350	1	98
633	1	50	yes	1			1
634	1	27	yes	2	0.3	1	1						16.1	99	48	33	319		83
635	1	43	no	1		1	2												253
636	1	35	yes		0.2	1	1						14.9	153	22	19	240		192
637	1	44	yes	2		1	1												92
638	2	14	no	1	1.15	1	1	412749	3				14	107	69	57	159		89
639	2	35	yes	1		1	1											1	93
641	1	58	no	2	1.15	1	1	45279193	3	2014	pegIFN+rib	failure	13.8	115	105	82	202		103
642	2	27	yes	2	0.71	1	1						13.7	126	140	70	315	1	98	0.29	12.9	16	17	186		0.13	12.3		13	309
643	2	35	yes	2	0.4	1	1						13	85	45	41	236	1	86	0.28	11.5	26	21	236
644	2	28	yes	2			2
645	2	45	yes	1	0.74	1	1						12.8	76	50	43	185	1	124
646	2	22	yes	1			1
647	1	40	yes	2	0.21	1	1			2010	convIFN+rib	failure	15	75	17	19	248		106	0.14	14.5	12	17	330
648	1	23	yes	1	0.14	1	1						13.7	113	30	18	362		88	0.22	13.6	21	22	280
649	2	27	yes	1	0.16	1	1						12.7	144	19	21	422		98	0.12	13.4	14	16	419
651	2	30	yes	1	0.34	1	1						14	80	25	31	235	1	102	0.4	13.3	28	32	254		0.35	11.7		25	228
652	2	55	yes	1	0.37	1	1						15.8	68	50	33	285		107	0.36	15	25	30	262
653	1	28	yes	1	0.44	1	1						11.4	127	119	60	386		99	0.24	11.5	31	26	301
654	1	55	yes	2	0.89	1	1						13.9	74	49	48	156		128	1.04	15.6	72	54	147
655	1	35	yes	2	0.39	1	2						13.1	108	101	42	303		197
656	2	36	yes	2	0.35	1	1						14.1	66	48	33	299		270	0.36	15.4	57	30	262
657	1	48	yes	1	0.3	1	1						15.4	73	49	28	209		91	0.45	15.3	53	31	196
658	2	37	yes	1	0.36	1	1						14.6	90	30	32	382	1	107	0.29	13	33	35	380		0.39	13		40	324
659	1	49	yes	2	3.9	1	1						13.1	108	56	112	82		160
660	2	40	no	1	0.55	1	1						13.5	89	141	69	400	1	86
661	1	50	yes	1	3.1	1	1	544792	3				14.5	69	217	139	128		111
662	1	50	yes	1	3.3	1	1	157710	3				14.9	0.64	113	104	90		96
663	2	38	yes	1	1.35	1	1	4478896	3				13.6	92	63	103	246	1	140
664	1	58	yes	1	0.57	1	1						12.7	81	30	29	145		274
665	1	45	yes	1		1	1												282
666	1	52	yes	1	3.5	1	1						14.1	91	177	231	185		109
667	2	45	yes	1	1.58	1	1	681840	3				12.6	94	58	95	139	1	88
668	2	26	yes	1	0.7	1	1						13.4	114	81	65	299	1	150	0.81	14	95	52	286
669	1	34	yes	2	0.92	1	1						15.8	112	81	67	206		85
670	2	33	yes	1	0.75	1	1						13.1		48	44	189	1	83	0.67	12.3	44	42			0.6	13.5		36	188
671	2	35	no	1	0.3	1	1			2009	convIFN+rib	failure	12	139	30	33	352	1	90	0.2	9.4	20	21	331		0.27	10.6	25	25	293
672	1	60	yes	1	0.62	1	1						12	56	39	38	173		100	0.2	9.7		22	300
673	1	37	yes	1	2.59	1	1	412055	3				10.6	126	78	119	130		124
674	1	23	no	1	0.22	1	1						14.6	92	23	19	243		90
675	2	25	yes	1	2.76	1	1	2073420	3				12.5	66	193	150	175	1	89
676	1	40	no	2	0.32	1	1						14.4	87	47	33	291		125
677	2	40	no	2	0.2	1	1						12.6	129	29	23	333		107
678	1	55	yes	1	0.77	1	1						13.6	87	107	65	246		106
679	1	35	yes	1	0.15	1	1						11.2	109	40	50	908		111
680	2	40	yes	1	0.7	1	1						11.5	114	49	61	281	1	96
681	2	45	yes	1	0.25	1	1						13.3	111	30	28	357	1	97	0.36	12.7	35	36	317		0.27	13.1	33	29	341
682	2	40	yes	1	0.22	1	1						13.5	126	22	16	278	1	88	0.25	13.8	18	22	278		0.2	12.8	19	18	289
683	2	35	yes	1	1.03	1	1	220849	3				14.7	130	74	77	240	1	97
685	1	32	yes	2	2.01	1	1	21229023	3				14.7	109	301	197	279		107
686	2	60	yes	2	1.29	1	1	321135	3				13.5	57	116	118	293	1	80
687	1	50	yes	1	1.22	1	1	8214553	3				14.5	105	138	86	205		261
688	2	48	yes	2	0.36	1	1						10.2	95	45	42	374	1	127
689	2	60	no	1	1.13	1	1						13.9	48	65	52	148		335
690	2	35	no	1	1.08	1	1	1522428	3				10.5	120	45	62	185	1	104
691	2	35	no	1	0.34								11.1	89	24	29	274			0.26	11.3	22	30	270
692	2	35	yes	2	1.16	1	1	92198	3				9.5	89	72	100	278	1	84
693	2	16	yes	1	0.99	1	1						12	106	88	71	230	1	94	0.26	10.7	19	25	303		0.27	10.6	18	24	283
694	2	45	yes	1	1.54	1	1	85085	3				13.6	110	81	91	190	1	115
696	2	34	yes	1	0.69		1						13	85	26	29	88	1	103	0.38	13.5	51	34	288		0.36	13.1		37	324
697	2	60	no	1	0.84	1	1						14.1		55	62	236		209	1.07	13.4	80	93	279
698	1	42	no	1	0.93		1						13.2	112	77	59	181		65	0.75	13.9	57	47	177
699	1	35	no	2	0.48	1	1						13.5	126	59	44	292		121	0.24	13.7	50	31	355
700	1	60	no	1			1												79
701	2	40	no	1	0.23	1	1						12.8		22	25	341	1	78	0.26	13.2	18	24	295
702	1	50	no				1												119
703	1	43	yes	1		1	1						14.4	48	44	75	291
704	2	45	yes	1	1.99	1	1	1606881	3				10.7	91	71	109	176	1	91
705	2	50	no	1	0.71	1	1						13.8	111	63	51	213		127	0.77	13.4	44	49	205		1.02	14	76	58	182
706	1	50	no	1	3.74	1	1						11.7	77	55	114	87		136
707	2	30	yes	1	0.38	1	1						9.7	118	33	36	304	1	89	0.55	11.5	45	43	263		0.38	11.1	21	28	235
708	2	23	no	1	1.73	1	1	985160	3				13.9	110	124	108	201	1	84
709	1	26	yes	2	0.45	1	1						15.3	110	52	45	281		89
710	2	40	yes	1	0.41	1	1
711	1	65	no	1	0.64	1	1	4173623	3				15.7	62	62	53	234		103	1.13	15.9	99	81	204
712	1	50	yes	1	0.42	1	1						14.8	108	34	29	220		117
713	2	60	yes	1	0.52	1	1						13.8	62	32	36	223		111
714	1	35	no	1	0.6	1	1						9.6	84	69	49	232		98
715	1	26	no	1	0.27	1	1						15.3	117	58	38	392		117
716	2	30	yes	1	0.68	1	1						11.9	132	45	46	216	1	96
717	1	52	yes	1	0.3	1	1						14	76	23	37	217		124	0.3	13.2	37	24	225
718	1	24	yes	1	0.66	1	1						15.4	103	48	37	163		84
719	2	35	no	1	0.31	1	1						10.7	103	45	44	455		98
720	2	35	yes	1	0.59	1	1						13.1	108	94	66	356	1	83	0.67	12.3	86	64	304
722	1	48	no	1			1
724	2	40	yes	1	0.88	1	1						12.9	89	76	77	280		110
725	1	10	no	1	0.21	1	1						10.5	72	42	39	150		103
726	1	42	yes	1	0.41		1						13.6	86	35	35	242		96
727	1	60	yes	1	0.14	1	1						14	90	22	26	366		253	0.38	13.9	69	59	435
728	2	60	no	1		1	1											1	80
729	2	40	yes	1	0.35	1	1			2013	conIFN+rib	failure	13	103	31	34	281	1	248	0.2	13.3	25	19	294		0.19	13.7		15	251
730	2	24	yes	1		1	1											1	89
731	2	50	no	2	0.44	1	1						13.7	77	26	24	173		100	0.41	13.9	21	23	179		0.38	13.3	18	22	182
732	1	55	yes	1	0.93	1	1						14.1	89	53	70	214		78
733	1	46	yes	1	3.09	1	1						12.1	113	79	119	110		195
734	1	24	yes	1	0.63	1	1						14.8	105	91	45	202		89
736	1	30	yes	1	0.59	1	1						13.2	127	110	49	237		102	0.39	13.2	71	33	239
737	2	45	yes	2	0.2	1	1			2007	convIFN+rib	failure	11.1	112	25	26	400	1	107	0.34	12.6	33	30	277		0.6	12.7	32	33	159
738	2	65	yes	1	0.25	1	1						13.9	65	21	27	342		100
739	2	35	yes	1	1.17	1	1	2150209	3				14	77	57	44	121	1	108
740	1	60	yes	1		1	2												90
741	1	42	yes	1	0.3	1	1						14.9	158	25	27	306		101	0.39	14.3	18	27	195
742	2	40	yes	2	1.63	1	1	15176126	3				13.8	96	74	77	152	1	122
743	1	55	no	1	0.97	1	1						11.7	83	68	98	286		104	0.47	12.2	48	52	313		0.46	13	45	45	277
744	1	56	no	1	0.31	1	1						13.2	60	38	38	340		93
745	2	21	yes	1	0.33		1						13	106	85	29	277
746	2	57	yes	1	5	1	1	127057	3				13.1	69	160	146	92		162
747	1	54	yes	1	1.49	1	1						9	76	69	55	105		145
748	1	25	yes	1	0.41	1	1						11.3	136	51	46	356	1	76	0.8	13	131	78	313
749	2	60	yes	1	1.78	1	1	2181749	3				12.6	89	159	147	266		93
750	2	40	yes	1	2	1	1	363307	3				12	84	111	90	140	1	448
751	2	42	yes	1	0.65	1	1						14.2	108	69	45	222	1	96	0.42	12.9	36	35	268
752	2	50	no	2	0.38	1	1	2000000	3				11.4	67	27	36	293	1	130
753	1	26	no	2	3.7	1	1	198177	3				14.6	111	249	164	148		100
754	2	50	yes	1		1	1												82
755	2	23	yes	1	2	1	1	461685	3				13.8	105	162	141	227	1	79
756	1	40	yes	1	0.93	1	1						13.8	84	50	45	138		83
757	1	30	yes	1	0.41	1	1						13.2	100	120	44	301		113	0.31	12.3	86	47	422
758	2	58	no	1	0.32	1	1						13.3	82	28	27	268		133	0.36	12.4	30	28	247
759	2	30	yes	2	0.25	1	1		3				13	150	17	19	244		95	0.28	14.9		23	256
760	1	46	yes	2	3.21	1	1	2903557	3				13.8	112	222	225	200		174
761	1	60	yes	1	0.44	1	1						13.2	106	51	51	266		278
762	1	46	yes	1	2.6	1	1	1159069	3	2011	conv + rib	failure	14	100	84	84	92		127
763	1	60	yes	1	4.28	1	1	67902	3				12.6	95	115	165	110		163
764	1	50	yes	1	0.47	1	1						15.3	98	53	39	234		152	0.24	14.6	35	19	224
765	2	40	no	1	0.54	1	1	44226	3				12.2	91	48	30	176		291	1.1	12.1	87	55	153
766	2	24	yes	1	0.41		1						12.4	162	31	29	227	1	95
767	2	40	yes	1	0.99	1	1						7.8	62	16	46	149		79
768	2	45	yes	1	0.25	1	1						13.1	147	25	25	316	1	92	0.39	11.9	34	32	261
769	2	45	yes	1	0.89	1	1						14.7	84	52	45	163		392
770	2	45	yes	1	2.13	1	1	654223	3				10.3	81	65	125	189		182
771	2	40	yes	1	0.36	1	1						13.2	115	36	33	291		91
773	2	55	yes	1	5.17	1	1	33651	3				13.3	78	95	183	114		102
774	2	40	yes	1	0.56	1	1						11.9	97	39	41	235	1	162
775	1	30	yes	1	0.54	1	1						17	187	57	47	246		93
776	1	19	yes	1		1	1												101
777	1	42	yes	2	2.67	1	1						11.2	165	39	75	80		116
778	2	29	no	1	0.38	1	1	879654	3				11	129	48	35	294	1	123	0.6	10.1	60	58	308
779	2	35	no	1	0.23	1	1						9.1	118	34	49	685		210
780	2	25	yes	1	0.38	1	1						12.7	127	61	41	364	1	79
781	2	50	yes	1	1.68	1	1	270716	3				16	64	70	74	142		401
782	2	40	yes	1	0.83	1	1						10.4	153	25	42	163	1	98
783	1	30	yes	1	0.54	1	1						15.6	90	43	46	240			0.49	15.8	37	39	227
784	2	50	yes	1	0.43	1	1						14.1	87	47	38	284		102
785	1	24	yes	2	0.29	1	1						15.9	96	46	28	270		113
786	2	40	yes	2	1.81	1	1	820797	3				9.5	156	81	95	169	1	119
787	2	70	yes	2	1.93	1	1						12.7	59	70	85	142		97
788	2	36	yes	2	0.83	1	1	173566					12.7	107	85	54	208	1	101	0.54	13.3	40	33	196
789	1	32	no	2				470563	3
790	1	29	yes	2	0.55	1	1	2772055	3				12.8	181	40	56	324	1	105	1.64	13.3	56	84	165
791	1	45	yes	1	0.87	1	1	20386	3				17.1	111	86	68	223		176	0.74	15.8	75	51	195
792	1	35	yes	1		1	1												89
793	1	26	no	1	4.06	1	1						11.9	119	213	209	147		165
794	2	25	yes	2	0.53	1	1						12.3	109	44	39	237	1	90
795	2	42	yes	1	0.28	1	1						13.1	0.64	118	36	31		99	0.51	13.2	41	40	250
796	1	45	yes	1	0.5	1	1						14.6	116	51	40	193		124	1.62	12.5	47	86	151
797	2	40	yes	2	0.61	1	1	13823	3				13.2	106	51	51	266	1	140	0.58	13.3	37	47	259
798	2	30	yes	1	0.64	1	1	50239	3				13.4	117	49	35	175	1	169	1.67	13.4	87	91	175
799	2	25	yes	1	0.41	1	1						11.5	112	47	36	283		97	0.4	11.9	55	33	265
800	1	40	yes	1	1.65	1	1	1387609	3				14.4	90	107	85	147	1	97
801	1	45	yes	1			1	15412133
802	2	56	yes	1	0.41	1	1	7111677					15.2	88	31	35	269		83	0.55	14.3	42	43	252
803	2	60	yes	1	0.27	1	1						13.6	61	27	36	422		131
804	1	55	yes	1		1	1												159
805	1	50	no	1
806	2	35	yes	1	0.43	1	1						12.3	107	29	26	192	1	136	12.2	0.23	27	19	262		0.24	12.1	30	22	296
807	2	35	yes	1	0.39	1	1						10.5	112	22	27	220	1	135	10.3	0.31	17	24	245		0.38	10.6	22	27	227
808	2	24	no	2	2.11	1	1	1650343	3	2011	convIFN+RIB	failure	12.6	142	100	88	134	1	105
809	2	57	no	1	1.47	1	1	142911	3				15.7	93	64	89	195		120
810	2	40	yes	1	0.24	1	1						13.9	108	28	28	369	1	142
811	2	40	yes	1	0.2	1	1						10.5	100	23	30	366	1	101
812	1	42	no	2	0.61	1	1						16.9	114	92	54	249		231	0.55	15.5	71	42	217
813	1	38	yes	1	0.7	1	1						15.2	103	73	44	179		141	0.6	15.4	68	40	189
814	1	50	no	1	2.14	1	1	5771819	3				12.9	128	102	114	152		403
815	1	32	yes	1	0.26	1	1						16.2	123	41	34	367		151	0.34	15.2	43	30	247		0.23	15.6	33	26	321
816	2	60	no	1	0.54	1	1						12.8	93	27	33	195		182
817	2	35	yes	1	0.6	1	1						10.9	107	59	73	392	1	122	1.89	10.3	238	201	343
818	2	49	yes	1	0.21	1	1						13.5	81	33	20	298		106	0.12	12.9	11	11	284		0.21	13.8		14	215
819	2	50	yes	1	0.51	1	1						12.9	75	37	45	280		118
820	2	25	yes	1	3.22	1	1	892940	3				14.7	104	202	217	217	1	109
821	2	55	yes	1	1.2	1	1	61980	3	2011	conv. IFN+RIB	failure	12.1	92	29	52	139		98
822	2	35	no	2	0.41	1	1						12.7	175	30	39	309	1	97	0.34	12.5	23	32	298		0.32	12.8	29	32	317
823	1	40	yes	1	0.89	1	1	1021752	3				14.2	131	68	62	192		116	0.62	14.7	60	42	191
824	1	38	no	2
825	2	35	yes	1	0.74	1	1	166859	3				13.6	140	67	70	304	1	117	1.67	12.8	82	86	166
826	2	30	yes	1	0.56	1	1						12.6	104	58	66	379	1	196
827	2	28	yes	1	4.94	1	1	698412	3				12.1	107	429	417	272	1	102
828	2	60	no	1
829	2	40	yes	1	1.3	1	2						11.3	95	57	57	141		99
830	2	45	yes	1	0.84	1	1						12.5	74	64	54	205		104	0.64	12	39	34	173
831	1	30	yes	1	0.76	1	1						14.1	136	47	44	164		130	0.99	14.4	58	50	145
832	2	45	yes	1	1.25	1	1	61546	3				13.7	64	94	84	216		93
833	2	40	no	1	0.34	1	1						14	94	34	29	269		133	0.44	14.6	33	32	233		0.4	14	25	28	223
834	2	35	yes	1	0.22	1	1						12.4	142	14	20	289	1	119
835	2	40	no	2	0.47	1	1						12.9	111	46	46	312	1	107	0.25	13.7	27	29	368
836	2	70	no	2	0.88	1	1						10.9	29	21	29	106		95
837	1	35	yes	1	0.36	1	1						13.6	97	36	30	237		119	0.35	14.2	30	29	232		0.27	14		28	288
838	1	43	yes	2			1
839	2	40	yes	1	1.97	1	1	345707	3				13.3	1.97	37	90	147		122
840	2	50	yes	1	0.21	1	1						10.8	73	10	17	261		82
841	2	45	yes	1	0.64	1	1	591174	1				14	102	45	36	180		98	1.08	13.6	79	57	169
842	2	38	yes	1		1	1											1	86
843	2	52	yes	1	1.43	1	1	98512	3				10.5	103	46	58	130		89
844	1	36	yes	1	0.49	1	1						13.2	98	36	50	289		60
845	2	17	yes	2	0.17	1	1	171844	2				13.8	111	27	22	401	1	92	0.28	12.7	41	33	374		0.27	13.9	45	35	412
846	2	36	yes	2	0.59	1	1						14.1	150	65	58	315	1	91	0.4	13.7	60	45	315
847	1	35	no	1	0.17	1	1						11.6	82	28	28	457		93	0.21	12.5	20	28	373		0.41	13.6		39	266
848	2	50	yes	1	2.67	1	1	79745	3				11.5	65	146	116	140		190
849	2	18	yes	1	0.69	1	1						13.6	106	49	32	148	1	78	0.57	13.4	52	30	168
850	1	55	yes	1	3.84	1	1	236911	3				16.7	104	156	148	110		107
851	1	25	yes	1	0.63	1	1						11	116	63	50	225		99	0.16	10.4	15	13	225
852	2	50	no	1	2.55	1	1	11040537	3	2010	conv IFN+RIB	failure	13.4	109	103	103	130		88
853	2	50	yes	1	0.48	1	1						14.3	95	40	35	232		105	0.75	13.4	42	47	200
854	1	44	yes	1	0.48	1	1						16.7	98	38	39	225		406	0.47	15.2	31	35	210
855	1	36	yes	1	0.73	1	1	517232					16.7	129	111	66	255		122	0.96	15.5	128	78	232		1.34	15.4		84	179
856	2	21	yes	1	1.4	1	1						13.2	90	178	102	235	1	112	0.7	13.3	55	49	211
857	2	30	yes	1	0.27	1	1						11.6	128	21	19	225	1	106	0.39	10.8	25	28	226		0.29	10.8		23	252
858	2	52	no	2
859	2	28	yes	2	0.32	1	1						9.9	95	50	40	394	1	74	0.45	8.5	44	43	302
860	1	38	yes	2	0.57	1	1	negative					17.6	99	67	48	238		106	1.68	15.8	75	65	93
861	2	50	yes	1	4.4	1	1	500561	3				11.9	94	119	118	85		220	5.99	11.8	122	106	57
862	1	50	yes	1	1.22	1	1	27095	3				13.3	62	150	87	203		78
863	1	34	yes	1	0.32	1	1						15.4	115	58	36	321		108
864	2	31	yes	2	0.2	1	1						13.2	129	24	24	371	1	107
865	1	45	yes	1	0.43	1	1						14.1	66	66	40	265		234
866	2	53	no	1	0.42	1	1	136793	3				11.9	120	25	22	168	1	97	0.58	12.4	25	25	138
867	2	40	yes	2	2.52	1	1	1370262	3				11.7	113	330	263	259	1	100
868	2	30	no	2	0.49	1	1						12.5	111	74	57	340	1	97
869	1	30	no	1	0.87	1	1						10.6	108	41	44	144		90	0.82	13.8	72	55	191		1.24	14.1		78	179
870	2	26	no	2	0.28	1	1						13.9	144	56	32	357	1	109	0.37	13.2	33	33	283
871	2	51	yes	2	0.58	1	1						14.2	111	37	50	275		116
872	2	50	no	2	1.49	1	1	247103	1	2010	convIFN+rib	relapse	10.3	85	81	97	210		91
873	2	40	yes	2	0.27	1	1						12.1	115	24	32	375	1	110	0.3	11.4	25	35	371
874	1	46	yes	1	0.32	1	1						15.5	89	49	30	267		149	0.34	14.9	40	28	229		0.48	15.5	57	37	220
875	2	60	yes	1	0.78	1	1						12.8	72	32	39	160	1	148	1.8	12.7	66	72	126
876	2	29	yes	2	0.28	1	1	11685	2				12.9	119	65	30	334	1	116
877	1	30	yes	2	0.54	1	1						14.8	102	47	33	174		87
878	2	42	no	1	0.21	1	1						10	119	44	29	438	1	233	0.16	8.4	30	25	479		0.28	6.4		30	343
879	1	25	yes	1		1	1												86
880	2	48	yes	2	0.24	1	1	803	2				13.1	105	24	26	349		84	0.34	13.6	28	31	288		0.55	14.2		40	233
881	1	17	yes	1	1.29	1	1						15.2	117	67	43	95		94
882	2	27	yes	1	0.36	1	1						11.3	145	25	32	249	1	93	1.13	11	191	106	301
883	2	30	yes	1	0.45	1	1						12	150	18	21	150	2	75
884	2	35	no	1	0.3	1	1						12.2	149	27	36	384	1	95	0.45	12.4	41	52	371
885	2	56	yes	2	1	1	1	10124998	3				13.1	73	72	75	240		333
886	2	50	yes	1	0.25	1	1						13.5	77	24	20	258	1	110	0.26	13.5	22	22	271
887	1	45	yes	1		1	1												89
888	1	24	yes	1	1.18	1	1	311524	3				14.3	119	82	58	140		151
889	2	40	no	2	1.51	1	1	25591	3				12.3	122	60	101	191	1	185
890	2	38	yes	1	0.51	1	1	415682	3				8.8	116	41	48	299	1	169	0.92	9.7	59	56	195
891	2	29	yes	1	2.92	1	1	795453	3				13.1	115	288	208	229	1	90
892	1	40	yes	1	0.61	1	1						16.6	112	103	64	298		141	0.56	14.9	70	43	222
893	2	50	no	1	0.19	1	1						11.4	66	14	17	279	1	86
894	2	58	yes	1			1
895	2	40	yes	1	1.29	1	1	198188	3				13.2	116	146	84	210	1	78
896	2	30	yes	1	0.29	1	1						12.8	123	45	34	369	1	88
897	2	45	yes	1	0.28	1	1						13.2	102	43	33	378	1	96	0.68	13.5	31	30	141
898	1	49	yes	1	0.61	1	1						13.9	147	90	52	240		137
899	1	37	yes	1	0.76	1	1						15	110	79	56	210		77
900	2	35	yes	1	0.45	1	1						10.7	91	24	30	212	1	95
901	2	40	no	1	0.57	1	1						12.9	91	54	53	295	1	83
902	2	40	yes	1	0.61	1	1	20680					13.1	83	27	34	178	1	78	1.14	12.2	81	56	158
903	2	60	yes	1	1.46	1	1	302897	3				13.2	99	95	98	216		105
904	2	33	yes	1		1	1												91
905	1	50	yes	1			1
907	1	53	yes	1	0.32	1	1						14.4	66	31	26	232		121	0.28	13.9	26	21	209		0.2	13.7		18	247
908	1	30	no	2	0.27	1	1	300190					14.3	105	37	26	266			0.49	13.7	61	34	198
909	1	35	yes	2	0.22	1	1						15	159	18	23	287		94
910	2	40	yes	2	0.7	1	1						12.8	115	58	44	200	1
911	2	40	yes	1			1
912	1	50	yes	1			1
913	2	45	no	2	0.75	1	1			2009	conv + rib	failure	12.6	120	35	47	202	1	87
914	2	53	yes	1	0.78	1	1	139639	3				10.7	75	58	45	185		95	0.58	9.2	36	45	250
915	1	52	yes	1	3.46	1	1						11.6	94	77	108	89		165
916	1	46	no	2	1.3	1	1	34109	3	2015	pegIFN+riib	failure	13.5	84	133	82	180		33
917	2	35	yes	1	0.5	1	1						13.3	93	51	51	329	1	90	0.56	12.8	40	47	268		0.52	11.3	43	48	296
918	2	35	yes	2	0.24	1	1						9.8	118	39	40	530	1	116
919	1	42	no	2	0.29	1	1	5084943	3				15.1	99	38	38	368		111
920	2	50	no	1	0.67	1	1						11.8	83	34	50	240	1	113
921	2	35	yes	1	0.52	1	1						13.6	142	67	53	323	1	99
922	1	28	no	2				42253	3
923	1	55	no	2
924	2	46	yes	1	0.34	1	1						14	57	35	32	300		118
925	2	60	no	1	0.25	1	1						13.2	85	11	27	347		95	0.36	12.3	12	31	274		0.23	13.4		23	320
926	1	55	no	2
927	2	30	yes	1	3.06	1	1						13.5	128	284	230	242	1	75
928	2	32	yes	2	0.68	1	1						11.6	150	45	45	213	1	110
929	1	50	yes	1	0.77	1	1						14.4	107	50	47	196		89	0.38	14.1	42	35	295		0.31	13.8	26	29	294
930	1	29	yes	1	1.52	1	1	12594	3				14.9	87	116	79	148		80
931	2	22	yes	2	0.29	1	1						12.2	104	26	30	326	1	103
932	1	50	yes	1	0.35	1	1						14.4	73	25	24	193		84
933	2	37	yes	1	0.46	1	1						12.7	75	42	43	298	1	133	0.54	13.1	43	47	282
934	2	54	yes	1	1.24	1	1	184003	3				13.1	86	94	83	215		274
935	2	35	yes	1	0.42	1	1						13	101	37	32	243	1	103	0.27	11.8	23	19	219
936	2	65	no	1	0.39	1	1	61964	3				11.5	86	40	39	318		126
937	2	45	yes	1	0.22	1	1						10.9	90	20	35	501	1	89	0.19	12.3		31	501
938	2	21	yes	2	0.49	1	1						13.1	99	50	32	209	1	91	0.35	11.9	44	28	235		0.45	12.8		28	197
939	1	22	yes	1		1	1												82
940	2	26	yes	1	0.57		1						12.9	105	65	46	256	1	114
941	1	32	yes	1	0.57	1	1						12.9	101	45	41	205		96
942	2	52	yes	1	0.47	1	1	2393890	3				12.9	116	29	30	205	1	77	0.95	12.3	63	49	167
943	2	35	yes	1	0.22	1	1						9.8	32	27	25	366	1	80	0.22	10.9	24	25	356		0.25	10.9		27	343
944	1	35	yes	1	1.12	1	1						14.8	98	110	77	195		96
945	2	52	yes	1	1.41	1	1	2814793	3				11.7	96	44	78	178		90
946	2	30	no	1	0.3	1	1						13.2	124	27	28	293	1	91
947	2	30	yes	1	0.7	1	1						11.5	104	88	68	313	1	109
948	2	26	yes	1	1.22	1	1						13.3	78	95	74	195		86
949	2	38	yes	1	0.22	1	1						11.9	175	20	22	314	1	119
950	1	35	no	2	0.27	1	1	157670					14.7	102	28	19	194		110	0.49	14.6	56	35	203
951	2	50	yes	2	0.51	1	1						10.9	61	53	44	278		77	0.3	10.6	18	20	210
952	2	23	yes	1	1.61	1	1	813711	3				14.5	105	84	92	184	1	102
953	2	45	no	1	0.31	1	1						12.4	39	36	35	361	1	301	0.24	12.6	32	28	371		0.3	11.2	24	35	367
954	1	45	yes	1	0.12	1	1						14.3	53	24	21	462		114	0.21	13.7	21	22	294
955	1	55	yes	1	4.15	1	1	7317694	3				16.1	82	436	237	163		518
956	2	42	yes	2	0.39	1	1						14.8	92	38	34	281	1	79
957	1	33	yes	1	1.65	1	1						15.7	114	235	102	176		128
958	2	44	yes	1	0.36	1	1						13.6	126	36	31	277	1	107
959	2	36	no	1	0.27	1	1						11.4	81	25	28	324	1	86
960	1	45	yes	1
961	2	28	yes	1	1.03	1	1	3342034	3				14.5	97	101	96	300	1	81
962	2	26	yes	1		1	1											1	90
963	1	50	yes	1	1.01	1	1	105673	3				14.7	75	94	70	198		97
964	1	40	yes	1	0.29	1	1						13.4	69	24	25	244		88	0.45	12.9	31	29	183
965	2	70	no	1	2.3	1	1						11.9	46	55	85	119		91
966	1	45	yes	1			1
967	1	18	yes	1	0.25	1	1						12.6	134	26	26	297		87	0.36	11.3	31	29	225
968	1	36	no	2	0.53	1	1						14.6	130	68	46	244		91	0.66	14.2	91	48	206		0.53	15.7	81	48	255
969	1	50	yes	2	0.24	1	1						17.9	151	19	21	242		110	0.38	16.2	28	24	177
970	2	35	yes	1	1.41	2	1						13.5	92	54	62	141	1	307
971	1	22	yes	1	0.78	1	1						15	112	119	93	340		83
972	2	22	yes	1	0.33	1	1						11.1	146	22	22	212	1	92	0.31	10.7	23	24	243
973	2	35	yes	1	0.34	1	1						13.7	73	22	45	377	1	102	0.61	12	32	62	327		0.6	12.7		75	364
974	1	48	yes	1
975	1	50	yes	1	1.23	1	1	1554832	3				13.8	88	98	62	143		254
976	2	37	yes	2	0.21	1	1						12.5	111	20	25	379	1	96	0.24	12.2	24	26	339
977	1	44	no	1	0.28	1	1						13.9	132	29	25	251		138
978	1	42	yes	2			1
979	1	50	no	2	0.42	1	1	2972	3				14.7	114	83	54	367		147
980	1	30	yes	1	1.35	1	1	465527	3				15	110	103	75	158		93
981	1	36	yes	2			1
982	2	45	yes	1	2.1	1	1	1207277	3				10.6	108	60	90	138		198
983	2	38	yes	1	0.58	1	1						14.3	97	74	50	278	1	98
984	2	50	yes	2	0.91		1						14.8	66	96	74	260			0.72	14	76	56	251
985	2	45	yes	1	0.47	1	1						10.2	119	55	49	333	1	92	0.33	10.6	16	23	222
986	1	35	yes	1	0.71	1	1						15.8	163	89	55	220		167
987	2	45	yes	2	2.22	1	1	121602	3				11.4	89	110	102	148		202
988	2	35	yes	1	0.21	1	1						12.5	122	26	29	428	1	113	0.31	12.9	32	33	337		0.31	13.5	38	37	383
989	1	34	yes	1	4.5	1	1						16.4	117	249	213	135		140
990	2	45	yes	1	0.92	1	1	681707	3				13.9	52	72	68	238		104	1.53	13.4	92	77	162
991	2	45	yes	1	0.82	1	1						15.2	112	45	47	184	1	90	0.9	16.2	57	54	193
992	2	45	yes	2
993	1	45	yes	1	1.37	1	1	2378594	3				15	135	93	76	158		192
994	2	65	yes	2	0.44	1	1						14.6	81	48	49	353		183	0.36	13.3	34	32	285
995	1	40	yes	1		1	1												188
996	1	35	yes	2	0.47	1	1						16.3	102	64	37	222		72
997	2	25	no	2		1	1											1	107
998	1	60	yes	1	1.13	1	1	112997	3				14.6	89	55	59	149		92
999	1	42	yes	2	0.56	1	1						15.8	103	60	41	213		81	0.7	15.6	68	48	195
1000	2	24	yes	1	0.13	1	1						13.6	93	16	20	491	1	118	0.39	13.9	23	29	239		0.2	14.9		22	354
1001	2	40	yes	1	0.46	1	1						13.6	116	36	42	293	1	91
1002	1	45	yes	2	1.19	1	1	161026	3	2008	conv+rib	reinfection	14.5	85	78	65	156		107
1003	1	23	yes	1	0.35	1	1						13.5	122	27	29	232		92
1004	1	18	yes	1	0.33	1	1						15	132	50	37	402		99	0.35	14.9	29	35	286
1005	1	55	yes	1	0.77	1	1						13.7	78	110	73	269		76
1006	2	40	yes	2	0.49	1	1						12.8	105	43	45	292	1	84	0.6	11.9	31	37	199
1007	1	36	yes	1	0.18	1	1						16.4	146	38	22	341		110
1008	1	41	yes	1		1	1												100
1009	2	28	yes	2	1.21	1	1	5829328	3				14.3	114	157	141	373	1	84
1010	2	45	yes	1	1.29	1	1	1944756	3				14	89	51	57	142		103
1011	2	36	no	2	0.84	1	1						13.2	87	65	76	291	1	120
1012	2	28	no	1	0.31	1	1						13.7	99	31	22	225	1	95	0.34	13.5	28	21	198
1013	1	37	yes	1	1.33	1	1												106
1014	2	23	yes	1	0.28	1	1						10.3	102	21	25	388	1	111	0.28	13.1	19	21	234
1015	2	25	yes	1	0.67	1	1						13.2	93	155	59	283	1	89	0.74	13	150	59	254
1016	2	65	no	1	0.68	1	1						12.7	132	31	38	178		105
1017	1	40	yes	1	3.89	1	1	549317	3				14.9	96	128	139	102		203
1018	1	56	yes	2	1.8	1	1	178001	3				13.6	122	156	162	257		222
1019	1	46	yes	2	0.65	1	1						14.2	79	86	51	224		79
1020	2	30	yes	1	1.05	1	1	240338	1				12.6	118	46	66	202	1	138
1021	2	24	yes	1	0.85	1	1						13.6	128	64	86	326	2	109	2.54	13.8	120	121	151
1022	2	60	yes	1	0.23	1	1						13.3	36	22	37	297		134
1023	1	39	yes	2	3.06	1	1	260528	3				13.6	116	124	102	95		270
1024	2	35	yes	1	0.29	1	1						14.8	78	34	32	354			0.27	13.4	28	25	302
1025	1	50	yes	1	3.75	1	1	324926	3				13.7	108	90	125	95		205
1026	2	45	yes	1	0.21	1	1						9.5	110	22	22	331	1	130
1027	2	25	no	2
1028	2	30	yes	2	0.18	1	1	937070	3				11.4	110	26	24	417	1	150	0.43	11	36	29	213
1029	2	40	no	1	0.3	1	1						9.9	127	24	40	427	1	102	0.99	11.4	45	52	169
1030	2	30	yes	2		1	1											2	91
1031	2	25	yes	1	0.39	1	1						11.7	105	21	24	198	1	90
1032	2	25	no	2	0.28	1	1						13.6	122	38	26	294	1	108
1033	2	45	no	2	0.44	1	1						10.8	94	23	30	222		107	0.38	12.2	19	26	216
1034	1	30	no	2	0.34	1	1			2010	conv+rib	failure	15.5	140	79	32	268		138
1035	2	40	yes	2	0.45	1	1			2015	conv+rib	failure	13.2	73	34	31	220	1	121
1036	2	20	yes	2		1	1											1	83
1037	1	36	yes	2	1.45	1	1	2318265	3	2014	conv+rib	relapse	14	93	131	128	252		148
1038	1	31	no	1	0.67	1	1						16.2	194	130	69	294		76	0.97	16.1	165	83	243
1039	2	22	yes	1	0.27	1	1						11.1	133	28	34	398	1	88
1040	2	24	yes	1	0.53	1	1						13.7	93	35	54	328	1	79
1041	2	24	yes	1	0.28	1	1						14.4	91	28	27	302	1	89	0.34	13.5	22	28	263
1042	1	8	yes	1	0.36	1	1	16631	3				11.3	78	21	33	257		86	1.32	10.4	91	65	140
1043	1	32	yes	1		1	1
1044	2	30	yes	1	0.27	1	1						13.7	94	27	23	270	1	87
1045	2	18	no	1	0.26	1	1						9.8	99	38	37	453	1	95	0.29	10.6	33	32	354
1046	1	32	yes	1	0.21	1	1						13.8	102	33	21	285		100
1047	1	38	yes	1		2	1
1048	1	53	yes	2	1.64	1	1	453649	3				14.4	74	129	111	193		217
1049	2	40	yes	1		1	1											1	133
1050	2	30	yes	1	0.45	1	1						13	121	34	40	282	1	98
1051	2	21	yes	1	0.27	1	1						13.5	176	34	28	324	1	102
1052	2	70	yes	1	0.62	1	1						13.8	60	37	35	181		102
1053	2	46	yes	1	0.48	1	1						13.6	113	73	52	346	1	130
1054	2	40	no	1	0.18	1	1						11.3	120	42	26	442	1	89	0.3	11.5	47	27	290
1055	2	32	yes	1	0.43	1	1						9.6	92	39	49	364	1	99
1056	2	60	yes	1	0.27	1	1						12.9	88	22	18	213		116	0.42	12.7	30	24	181
1057	2	40	yes	1	0.42	1	1	685812	3				12	150	39	37	282	1	106	0.64	11.6	41	32	169
1058	1	34	yes	1	0.74	1	1			2016	Sof+Ribavirin	failure	17	98	80	64	245		96	0.38	14.8	17	25	184
1059	2	35	yes	1	1.09	1	1	2003393	1				14.7	164	112	68	201	1	114
1060	2	29	yes	1	1.03	1	1						13	89	65	61	191	1	84
1061	2	30	yes	1	0.36	1	1						11.8	123	38	39	349	1	84	0.57	11.4	44	39	220
1062	2	40	yes	1	1.41	1	1	1237794	1				12.3	113	31	40	91	1	121
1064	2	20	yes	2	0.2	1	1						12.8	93	38	25	399		83	0.85	12.7	80	53	201
1065	2	35	no	1	0.37	1	1						13.1	120	64	52	446
1066	1	40	yes	1	0.25	1	1						15	230	44	29	323		188
1067	2	30	yes	1		1	1											2	94
1068	2	45	yes	1	0.33	1	1						11	94	19	28	266		90
1069	2	27	yes	2	0.22	1	1						8.7	119	24	31	438	1	83	0.26	8.6	32	35	425
1070	2	25	no	2	0.53	1	1	17266					11.8	115	52	39	254	1	95	0.67	11.2	55	39	187
1071	1	27	yes		0.2	1	1						11.1	115	16	27	434		81
1072	2	55	yes	2	0.16	1	1						12.4	72	20	20	403		108	0.5	13	31	30	221
1073	2	40	yes	2	0.24	1	1	300929					12.7	121	26	26	337		184	0.22	12.1	27	19	268
1074	2	50	yes	2
1075	2	25	no	2	0.51	1	1						13.1	117	58	44	273	1	107	0.32	11.9	26	28	277
1076	1	54	yes	1	1.26	1	1	3318654	3				12.1	87	35	48	108		198
1077	1	45	yes	1	1.57	1	1	358337	1				15.4	115	197	120	246		131
1078	2	45	yes	1	0.41	1	1						13.4	131	30	31	242		100	0.77	13.3	46	40	166
1079	1	42	yes	2	1.15	1	1	359030	1	2009	convIFN+rib	failure	14	226	93	89	228		106
1080	2	47	no	2	2.7	1	1	168753	3				13.7	117	59	77	91		95
1081	1	31	yes	2	2.64	1	1	110127	4				14.6	126	104	88	95		94
1082	1	65	yes	1		1	1						17.8	58	32	61	170		109
1083	2	48	yes	1	1.06	1	1	20442	3				12.4	87	76	58	176		97
1084	1	73	yes	1	1.63	1	1	220849	3				14.8	82	87	102	178		82
1085	1	45	yes	1	2.82	1	1						15.6	168	73	78	79		111
1086	2	49	yes	2	0.83	1	1	654202	3				12.9	116	54	55	214		111	1.32	13.1	51	62	151
1087	1	60	yes	1	2.16	1	1	402844	3				9.4	91	112	118	156		107
1088	2	30	yes	1	0.42	1	1						14.6	115	47	37	278	1	78	0.44	14.9	40	33	241
1089	2	56	no	1	14.4	1	1						13.9	80	154	184	41		82

## Sheet: treatment
DB	Sex	Age	HCV Ab Test (Y/N)	HCV PCR Qualitative (1-int, 2-ext)	APRI	HIV test	HBV	Prioritized FP status	HCV VL baseline	Genotype	Previous HCV treatment			Clinical labs baseline							Ribavirin dose	Clinical labs 2 weeks		Clinical labs 4 weeks			Clinical labs 8 weeks		Clinical labs 12 weeks			Clinical labs 16 weeks		Clinical labs 20 weeks		Clinical labs 12/24 weeks (End of treatment)							HCV VL 12/24 weeks (EoT)	Clinical labs 12 weeks POST treatment			12 weeks POST treatment HCV RNA (SVR)	Final outcome
11	1	30	no	2	0.34	1	1	3	290591	3	2014	Conv INF+RIB	Failure	16.9	192	65	37	309		92	1200	13.4		14		147	11.7		13.2		195	12.2		12		13.4			30	23	346		NEG			300	neg	cured
12	2	50	yes	2	2.27	1	1	2	17244	1				12.3	99	64	67	95		102	1000	9.8		10.9		89	10.4		11		93	11.4		9.3		10.4			25	28	134		NEG				neg	cured
13	2	68	no	2	1.74	1	1	2	1815	3				12.1	55	39	65	120		136	1000	10.8		11.3		65	12.3		10.9		65	11.4		10.9									NEG				NEG	Cured
14	2	40	no	1	1	1	1	2	1568399	1				12.4	100	54	52	167		112	1000	10.2		10.3		100	9.2		10.8		111	11.1		9.9		11.3		105	17	21	252		NEG	17	21	245	neg	cured
15	2	20	yes	2	2.15	1	1	3	4881	3				14.5	67	1662	164	246	1	81	800	12	1	11.8	1	74	12.9	1	12.4	1	72	13	1	12	1	11.8		87	24	28	181		NEG	21	29	233	neg	cured
16	1	45	no	2	1.4	1	1	3	228204	3	2014	Conv INF+RIB	Failure	14.3	72	120	112	200		79	1000	14		12.4	1	81	11.8		11.2		90	11		11.1		12		96	16	19	308		NEG	29	26	241	neg	CURED
17	2	58	no	2	1.04	1	1	2	49136	3	2013	PEG-IFN/RIB	Failure	13	88	104	104	324		98	1000	12.9				74	11.2		11.5	4	83	11.4		10		9.6							NEG				NEG	Cured
18	2	50	yes	1	1.02	1	1	2	600066	3				14.5	134	72	81	254	1	82	1200	12.5		12.2		137	11.5		11.9		139	11.2		11.9		14.8		130	18	25	249		NEG	20	27	264	neg	cured
19	2	50	yes	2	3.2	1	1	2	841505	3				12.2	80	135	147	148	1	347	1000	13.5		12.7		78	11.7		13.4		77	12.3		12.4		12.6		80	13	21	160		NEG	20	20	162	neg	cured
20	2	50	yes	1	4.47	1	1	2	1079410	3				12.9	96	61	104	75		114	1000	12.7		12.3		89	12.4		11.9		90	11.6		11.9									NEG				neg	cured
21	2	25	yes	2	2.02	1	1	3	2561313	3				14.4	136	372	171	273	1	94	1000	14.7	1	14.7	1	129	13.8	1	14.3	1	131	12.1	1	13.7	1								NEG				neg	cured
22	1	51	no	2	2.57	1	1	3	508623	3				12.9	66	88	116	129		114	1000	13.7		13.4		61	12.2		13.1		73	10.1		11.2		13.1		81	36	36	129		NEG				neg	cured
23	2	65	no	2	2.45	1	1	2	3957705	3	2010	Conv INF+RIB	Failure	15.6	67	166	129	167		98	1000	13.5		14.5		60	13.6		14.2		62	12.4		11.7		13.2		65	32	30	247		NEG				<12IU/ml	cured
24	2	31	no	2	3.46	1	1	3	499633	3	2013	Conv INF+RIB	Relapse	14.7	145	170	1717	141		78	1000	13.4		13.1		131	14		12.9		131	12		13		14.4			39	52	143		NEG	43	45	109	neg	cured
25	1	60	yes	2	1.84	1	1	2	45698	3	2012	CONV-INF/RIB	Failure	11.5	114	66	91	141		71	800	8		10		100	10		10.5		116	8.3		9.5		10.7		107	18	36	100		NEG	28	38	94	neg	cured
26	1	35	yes	1	0.7	1	1	1	489719	1				16.4	118	75	42	192		138	1200	16.1		17.5		133			16.4		134	13.5		16.7		17			44	32	246		NEG				NEG	Cured
27	2	40	yes	2	2.61	1	1	3	1150186	3				11.2	73	125	85	105	1	120	1000	10.7		11.2	1	70	10.5	1	11.1	1	65	10.3	1	13	1													LTFU
28	2	55	yes	1	2.93	1	1	2	623433	3				13.4	81	100	111	122		96	1000	12.5		11.6		83	9.5		11		79	10.4		10.1		13		80					NEG	26	26	146	neg	cured
29	1	27	yes	1	2.17	1	1	3	1467748	3				14	145	208	124	184		89	1000	13.8		11.2		119	11		11.9		126	11.2		10.4									NEG	19	25	245	NEG	Cured
30	2	36	no	2	1.3	1	1	3	1599613	3	2009	Conv INF+RIB	Failure	14	109	72	64	158		122	1000	13.5	1	13.3	1	107	11.5	1	11.7	1	112	10.5	1	10.5	1	11.3	1	112	14	20	229		NEG	13	17	212	neg	cured
31	1	42	no	2	1.53	1	1	3	4154630	1	2012	PEG-INF/RIB	Relapse	15.1	103	96	89	166		120	1000	14.4		13.4		115	12.3		13.2		106	13		12.2		13.3		96	29	34	180		NEG	34	38	152	neg	cured
32	1	28	yes	1	1.4	1	1	3	28503	3				16.2	124	248	117	238		79	1000	13.3		12.9		107	13.4		14.1		106	12.8		15.2		15.2		103	69	47	277		neg	42	28	109	neg	cured
33	2	35	yes	1	1.1	1	1	3	559247	3				14.5	124	78	72	210	1	102	1000	14.3	1	14.1	1	151	13.2	1	13.2	1	189	13.6	1	14.3	1	15.2	1	120	22	20	256		NEG	15	18	320	neg	cured
34	2	48	yes	1	2.38	1	1	2	1647436	3				9.8	63	45	74	100		95	800	11.4		12.4		59	12.8	1	11.4	1	68	11.7		10.7	1	11.7	1	57	12	23	108		NEG	23	39	110	neg	cured
35	2	52	no	2	1.19	1	1	2	3936354	3				11.2	73	41	57	155		95	1000	11.8		10.5		62	10.3		10.7		59	10.7		10.3		10.3		65	21	26	194		NEG	25	31	240	neg	cured
36	1	40	yes	1	1.5	1	1	2	1952612	3				12.7	87	68	61	131	1	233	1200	13.2		11.3	1	83	10.5		11.5		78	10.7	1	10.7		10.8		68	21	17	211		NEG	19	20	151	neg	cured
37	2	42	no	2	3.29	1	1	3	70	3	2010	Conv INF+RIB	Failure	12.9	146	88	142	139	1	70	1200	10.9	1	13.2	1	125	11.4	1	12.3	1	154	12.5	1	13.3	1	12.3	1	141	37	21	158		NEG	27	46	89	neg	cured
38	2	55	yes	1	1.55	1	1	2	1150186	3				12.4	113	62	49	90		95	1000	11.4		10.7		109	9		10		147	9.6		10.2		10.8		111	14	17	134		NEG	14	20	126	neg	cured
39	1	42	yes	2	0.47	1	1	3	35590	3	2013	Conv INF+RIB	Failure	16.1	169	48	32	194		120	1200	16.2		14.9		163	14		14.3		154	13.9		15.5		15.2		165	22	22	252		neg	15	18	223	neg	cured
40	2	60	yes	1	1.28	1	1	2	1811728	3				13.5	56	85	83	208		164	1000	12	69	11.1		65	10		9.8		82	10.3		9.5		8.2	1	82	8	23	250		NEG				neg	cured
41	2	26	yes	2	1.07	1	1	3	75828	3				13	121	46	68	199			1000	13.5	1	12.2	1	125	13.2		13.5		105	11.6		12.5	1	12	1	104	38	44	296		NEG	9	21	327	neg	cured
42	1	24	yes	2	1.3	1	1	1	1474007	3				16	126	320	136	207		91	1000	14.4		12.2		120	12.2		12.2		123	12.2		12.1									neg	25	23	299	neg	cured
43	1	38	no	2	4.66	1	1	3	231790	2	2012	PEG-INF/RIB	Failure	12.5	52	72	93	57		95	800	9.6		10.3		79	8.6		8.6							9.6		48	16	26	112		NEG				neg	cured
44	2	60	yes	1	3.84	1	1	2	109800	3				10.5	134	191	156	131	1	96	1200	9.9		10.3		84	9.5		10		113	10		9.8		9.8			28	31	135		NEG				NEG	Cured
45	2	30	yes	1	1.48	1	1	3	1116292	3				12.1	151	124	108	234	1	107	1000	11.7	1	11.8	1	146	11.4		12.1	1	141	11.7	1	12	1	11.3			15	18	299		neg	18	22	269	neg	cured
46	1	35	yes	1	10.7	1	1	3	402699	1				12.5	159	182	251	67		129	1000	11.4		11.4		175	8.9		10.4		154												NEG				491663	relapse
47	2	55	no	2	1.09	1	1	2	185130	3	2014	Conv INF+RIB	Failure	14.6	130	93	82	242		82	1200	10.8		11.3		117	9.7		11.1		119	10.4		11		12.2		121	15	27	326		NEG				neg	cured
48	1	42	yes	1	1.71	1	1	2	716865	3				15.7	97	126	119	198		78	1000			15.6		97	13.1		12.6		107	13.1		11.2		12.8		88	9	20	252		neg	18	21	150	neg	cured
49	2	40	yes	2	0.93	1	1	3	400000	3	2007	Conv INF+RIB	Relapse	12.2	85	48	43	148	1	129	1000	13.1	1	13	1	93	13.2		12.6	1	94	12	1	13.6	1	13.8			18	21	171		neg	12	14	161	neg	cured
50	2	39	no	2	0.84	1	1	3	270441	3	2014	con ifn + riba	failure	12.8	138	63	67	255	1	84	1200	12.7	1	13.4	1	140	12.9	1	13	1	140	11.7	1			12.9		137	16	17	375		neg	20	18	272	neg	cured
51	2	20	yes	2	1.01	1	1	1	137644	3				12.7	78	75	58	185	1	77	800	12.1		11.4		80	10.8		12.8		76	12.1		12.1		12.2		114	6	16	190		NEG	9	17	163	NEG	CURED
52	2	20	yes	1	1.03	1	1	3	1154225	3				11.1	110	123	62	194	2	88	1000			11.1	1	118	10.8	1	10.1	1	95	10.7	1	11.3	1	12			20	22	218		NEG	15	24	238	neg	cured
53	2	50	no	2	1.2	1	1	2	4977508	2	2011	Conv INF+RIB	Failure	13.5	99	69	60	161	1	252	1000	12.4		12.4		94	10.4		12.7							12.3		106	28	31	203		NEG				NEG	CURED
1	2	55	yes	1	1.52	1	1	2	1076813	3				13	51	133	119	251		405	800	12.3		9.1			13.3		8.6		64	9.9		9.7		9.9		67	14	23	263		neg	17	21	243	NEG	CURED
54	2	20	yes	1	2.25	1	1	3	498642	3				12.5	69	95	56	80	1	101	1000	12.1	1	12	1		13.5	1	9.5	1	64	14.4		14	1	13.2		86	15	20	260		neg	14	17	356	neg	cured
55	2	18	yes	1	1.4	1	1	3	113649	3				12.6	78	187	110	254	1	88	1000	10.2	1	10.4	1		10.7	1																				LTFU
56	1	32	yes	2	1.38	1	1	3	462744	1				17.1	157	213	114	236		80	1200																											LTFU
57	2	60	no	2	4.51	1	1	2	843983	3				12	84	73	91	65		75	1000	12.8		11.3			11.3		11.4			11.4		10.5		10.6		105	27	36	77		<12iu/ml	34	44	83	neg	cured
58	2	35	yes	2	1.7	1	1	3	2615969	3				14.4	79	136	168	318	1	105	1000	12.2	1	12.5	1		11.8	1	10.8	1	94	12.6	1		1	12.8	1	103			338		neg	24	34	243	neg	cured
59	1	52	no	2	1.5	1	1	2	262776	3	2009	peg ifn + rib	relapse	13.8	115	208	132	251		307	1200	12.8		12.3			13.1		12.4		121	13.3		12.5		13.4		133	51	38	423		neg				neg	cured
60	1	55	no	2	1.96	1	1	3	2727020	3	2011	PEG-IFN +rib	relapse	12.4	84	88	64	93		208	1000	10.8		10.7		80	11.5		10.7			11.5		10.5		9.9		122	19	18	118		neg	42	19	141	neg	cured
2	2	40	yes	1	1.04	1	1	2	209270	3				13.6	87	72	48	148	1	142	1000	12.3		13.7		95	11.4		12.9		85	10.7		12.2		13.1		108	17	21	196		neg	19	26	161	neg	cured
3	1	25	yes	1	1.08	1	1	1	178949	3				16	118	134	82	216		114	1000	14.2		13.6		96	13.3		12.5		106	12.5		13.3		14.3			19	22	278		neg				neg	cured
4	2	40	no	2	0.17	1	1	3	5135	2	2014	Conv IFN+RIB	Failure	13.9	108	21	22	413		106	1000	11.4	1	11.4	1		11.9	1	13.1	1	83					13.1	1	83	14	20	424		NEG	11	16	378	neg	cured
5	1	35	yes	1	1.29	1	1	1	49721	3				15.5	100	55	56	124		65	1000																											LTFU
6	2	45	yes	1	1.68	1	1	2	2849127	3				11.1	64	55	77	147		110	800	10.4		10.6		80	8.9		9.3		66	9.6		9.8		10.9		115	15	24	209		Neg	20	27	154	neg	cured
7	2	45	yes	1	3.7	1	1	2	22221080	3				15.6	114	135	154	136	1	82	1200	13.5	1	12.7		116	11.1		11.5		112	10.5		10.5		12.1		145	15	23	144		NEG	19	21	96	neg	cured
8	2	45	yes	2	0.33	1	1	3	260913	1	2009	conv ifn + rib	failure	10.6	97	26	37	361	1		1000																											stopped treatment
9	2	40	no	2	0.45	1	1	3	80884	3	2014	peg-ifn+rib	failure	13.1	121	30	40	281	1	92	1000	10.1	1	11.9	1		11.1	1	12.1	1		12.2	1	12.4	1	12.1	1	121	14	18	306		neg	14	18	295	neg	cured
10	2	60	no	1	3.15	1	1	2	40451	3				12.5	58	74	136	139		122	1000	11.1		9.5		72	9.2		10.5		61	9.3				10.7			25	47	145		neg	49	26	145	neg	cured
61	1	40	yes	1	4	1	1	3	544331	3				13.6	106	85	126	90		189	1000			11.1		96	11.5		9.6		94	11.7		11.6		11.8			25	32	70		neg	21	23	63	neg	cured
62	2	35	yes	2	1.08	1	1	1	24064	3				11.9	128	53	68	203		89	1000	11.6		11.2	1		12.1	1	11.3	1	117	11.3	1	11.4	1	11	1	131	12	21	216		neg					LTFU
63	2	29	yes	1	2.61	1	1	3	1806992	3				12.7	86	185	159	196	1	118	1000	11.4	1	10.7	1	125	10.8	1	11.1	1	130	11.1	1	10.7	1	11.2	1	147	50	36	240		neg	35	35	226	neg	cured
64	1	26	yes	1	1.07	1	1	3	278707	3				13.6	122	68	45	120		103	1000	13.3		12.6		95	11.3		11.2					11.4		11.9		142	14	22	143		neg	15	17	136	neg	cured
65	2	25	yes	1	1.01	1	1	3	82400	1				9.9	93	55	66	209	1	91	1000	13.1	1	12.9		96	13	1	12	1	109					10.6	1	118	25	35	142		NEG	12	20	217	neg	cured
66	2	35	yes	2	1.04	1	1	3	440129	1				14.4	132	61	64	197	1	126	1000	13.2	1	11.8			13.7	1	11.6		118	11.6	1	12	1	10.6	1	111	16	25	269		neg	22	25	236	neg	cured
67	2	25	yes	1	2.98	1	1	3	435687	3				13.2	89	113	88	95	1	96	1000	12.9	1	13.3	1																							LTFU
68	2	40	yes	2	0.78	1	1	3	23549338	3	2014	Conv ifn rib	Non-responder	11.1	153	39	61	251	1	92	1000	10.3	1	11.9	1	69	10.5	1	11.2	1	81	10.6	1	10.7	1	10.7	1	100	15	22	315	114	neg	11	20	315	neg	cured
69	1	29	yes	1	1.07	1	1	3	104422	3				13.9	91	35	65	172		102	1000	10.9		11.4		94	12.4		11.8		105	12.9		12.6		12.7		100	15	22	180		neg				neg	cured
70	1	47	yes	2	1.54	1	1	2	5652900	3	2014	Conv IFN + RIB	Non-responder	15.2	122	56	80	148		124	1000	13.1		12.3		108	13.1		13.1		108	12.9		12.8		12.8		118	37	41	153		neg	59	49	131	neg	cured
71	2	44	yes	2	2.48	1	1	2	1982099	3	2009	Conv IFN+RIB	Failure	14.4	117	136	143	186		111	1000	13.4		13.4	1		14.3	1	14	1	140	13.3		13.6	1	14		105	25	20	267		neg	22	23	221	neg	cured
72	1	41	no	2	4.6	1	1	3	119202	3				12	115	100	153	95		180	1000	11		10.1		127	10.3		10.3			10.4		10.4		10.3		180	32	38	120	156	neg	31	38	125	neg	cured
73	1	40	yes	1	1.3	1	1	3	278141	3				13.4	141	91	67	148		99	1000	12.4		12.8		139			13.6			11.2		11.2		12.9		133	24	23	160		neg	80	61	123	322092	relapse
74	2	56	yes	1	1.16	1	1	2	1860	3				13.2	95	46	57	158		85	1000	12.4		12.3		93	11.9		11.9		93	11.8		12.4		11.8		129	25	39	152	138	neg	21	34	137	neg	cured
94	2	25	yes	1	1.06	1	1	3	2280542	3				13.5	103	70	65	197	1	107	1000	12.7	1	12.5	1		12.2	1	13	1		13	1	13.2	1	12.9	1	147	16	15	202	102	neg	11	13	238	neg	cured
95	1	50	yes	2	1.03	1	1	3	31089	3				14.5	74	126	56	155		76	1000	12.3		13.1		73	12.1		13.1		64	13		12.2		12.5		92	21	19	336		neg	23	27		neg	cured
75	2	48	yes	1	1.07	1	1	2	3314850	3				14.5	76	48	85	255		141	1000	10.7		11.4		78	10		11.4		83	10.3		11.1		11.4		116	14	26	335		neg	16	21	269	neg	cured
76	1	28	no	2	0.82	1	1	1	145586	3	2014	Conv IFN+RIB	Failure	17.5	133	126	99	342		132	1000	16.2		16.7		138	14		12.6		138	14.6				14		136	34	56	347		neg	29	36	323	neg	cured
77	2	46	yes	1	1.2	1	1	2	145818	3				11.3	101	96	87	232		111	1000	11.3		11.2			10.6		10.6		103	9.4		11.7		10		104	24	25	237	101	neg	22	23	275	neg	cured
78	1	60	yes	1	1.08	1	1	3	8432	3				12.6	90	74	63	166		99	1000	12.4		11.1			11.6		12.6		93	12.1		12.6		12.5		120	13	25	305	90	neg	23	27	189	neg	cured
79	2	40	yes	1	1.4	1	1	3	5292615	3				12.9	103	115	104	239	1	108	1000	12.5	1	11.9			12.7	1	12.5	1	118	13.5	1	12.7	1	12.8	1	103	24	22	355	107	NEG	18	18	263	neg	cured
80	2	61	yes	1	1.74	1	1	2	1660081	3				14.2	59.35	59	70	130		100	800	13		11.2		62	11		12		61	10.9		12.1		11.3		74	11	19	156		negative	17	23	155	neg	cured
81	1	24	yes	1	1.2	1	1	1	3045708	3				17.4	106.4	171	92	219		94	1000			15.9			15		13.8			15.6				15.8		123	25	24	256		neg	18	16	172	neg	cured
82	2	40	yes	2	1.2	1	1	3	596701	3	2014	Conv IFN + Rib	1 month	14.3	96	59	96	257	1	105	1000	12.8	1	12.4	1	98			11.8	1		11.9	1	11.3	1	12.7	1	106	14	17	242	80	neg	16	21	183	neg	cured
83	2	23	yes	1	1	1	1	3	208509	3				13.5	122	56	62	199	1	84	1000	12.9		12	1	120	12.2		12.1	1	117	11.5	1	11.4	1	11.7		155	16	18	296		neg	15	18	238	neg	cured
84	1	45	yes	1	2.57	1	1	3	64	3				15	79	178	108	120		84	1000	12.8		14.5		78	13				76	14.8		13.9		13.8		145	18	20	255	124	neg	15	16	183	neg	cured
85	1	45	no	2	1.38	1	1	3	2329335	3				14.3	66	80	76	157		84	800	13.4		10		56	11.1		11.5	2													neg	26	28	193	neg	cured
86	1	27	yes	1	2.13	1	1	3	3062643	3				12.6	113	145	100	134		101	1000	12.2		10.5			11.8		11.5		128	11		11.5		12		113			240	103	neg	14	19	176	neg	cured
87	2	60	yes	2	2.36	1	1	2	292569	3				12.9	56	81	110	150		92	1000	11.3		8.9		63	9.2		10.1		61	10.1		11.4		10		89	10	21	276		neg	12	21	288	neg	cured
88	2	60	yes	1	1.09	1	1	2	414000	3				13	80	37	46	136		100	1000	9.3		10.5		83	10.6		11.2		94	9.9		11		10.5		105	23	33	142	140	neg	25	29	142	neg	cured
89	1	30	yes	1	1.15	1	1	3	120000	3				16.2	119	94	61	154		77	1000	12.8		12.8			10.9		11.8		118	11.2		13.3	1	15.6		129	32	30	118		neg					LTFU
91	2	26	yes	1	1.42	1	1	3	110128	3				10	137	84	98	222	1	84	1000	11.2		10.2	1	119	10	1	8.7	1	116	11.3	1	11	1	11.1	1	119	12	20	220	98	neg	15	18	197	neg	cured
90	2	40	yes	1	2.56	1	1	3	118501	3				11.9	142	97	121	152	1	169	1200	12.8	2																									stopped treatment
92	2	50	yes	1	1.12	1	1	2	181925	3				11.9	80	84	94	269		100	1000	9.2		10.4		75	9.1		9.8			9.9		7.7									<15	13	21	263	neg	cured
93	2	45	yes	1	1.43	1	1	2	75201	3				12.6	54	66	66	148		100	1000	10.4		9.6		56	9.6		10.4		59	9.8		10.9		10		50	13	16	359	80	neg	24	22	265	neg	cured
96	2	50	yes	1	1.08	1	1	2	289249	3				14.5	109	171	127	377	1	167	1200	12.6		11.3	1		10.7		11.4		102	9.9		11.9				98	19	24		149	neg	75	58	202	neg	cured
97	2	54	yes	2	0.54	1	1	2	295227	3	2014	con.inf.rib	failure	14.7	98	44	56	333		95	1000	12.6		12.9		90			12.8		121	12.6		11.9		12.9		93	18	24	326		neg	22	25	442	neg	cured
98	2	40	yes	1	0.59	1	1	3	129747	3				12.1	112	32	31	169	1	98	1000	10		12	1	103	11.1	1	11.2	1	103	11.5	1	8.6	1	11.8	1	125	10	13	367	128	neg					LTFU
99	2	38	yes	2	1.43	1	1	2	556213	3				13.4	105	64	87	195		95	1000	11.5		10.7		112	10.3		12.1	1	113	11.2		11.2		11.6		115	14	22	226	118	neg					LTFU
100	2	52	no	2	2.76	1	1	2	870269	3				13.7	96	158	158	184		82	1000	11.7		12.1		93	11.8		12.4		106	10.2				11.7		108	39	49	274		NEG	29	26	183	neg	cured
101	2	50	yes	1	1.31	1	1	2	39915	3				14.2	99	46	62	152		92	1000	12.1		12.2		74	12.1		13.1		105	13		11.8		11.6		91	13	18	149	134	neg	20	20	121	neg	cured
102	2	50	yes	1	9.31	1	1	3	2313000	3				11.3	98	126	283	98		104	1000	10.3		11		105	9.5		11		106	9.6		12.5		12	1	97	45	63	154	97	neg	50	64	153	neg	cured
103	1	60	yes	1	2.19	1	1	2	191689	3				11.8	61	61	73	95		110	1000	12.1		12.1			10.5		11		66	11.2		9		10.4		68	13	21	371	106	neg	47	33	399	neg	cured
104	2	55	yes	1	3.2	1	1	2	1438366	3				14	107	81	147	148		90	1000	11.4		14.2		104	12.9		12.9		96	13.9		13.1		13.7		112	64	98	126		2297565					failure
105	2	50	yes	1	1.18	1	1	2	501721	3				12.2	73	59	73	199		146	1000																											LTFU
106	2	52	yes	1	2.25	1	1	2	71840	3				12.9	56	133	147	210	1	439	1000																											LTFU
107	1	64	yes	1	2.3	1	1	2	2396000	3				13.6	77	52	122	151		154	1200	11.5		10.9			10.5		11.7			10.8		9.6		9.8		86	22	51	214	214	neg	29	46	156	neg	cured
108	1	48	yes	1	1.47	1	1	3	970575	3				14.7	120	76	99	192		177	1200	13.8		13.4		121	12		12.3		115	13.2		12.4		11.8		133	20	28	180	303	neg				neg	cured
109	1	40	yes	1	2.16	1	1	3	1166371	3				14.5	135	117	220	291		90	1000	14.2		14.5		141	14.6		14.6		143	14.2		14.6		14.6		108	31	63	280		neg	29	65	218	neg	cured
110	1	42	yes	1	2.15	1	1	3	3160707	3				14.7	83	142	98	130		101	1000	12.2		12.4		86	12.9		12.4		102	10.3		11.6		11.9		88	14	22	286		neg	22	22	57	neg	cured
111	2	42	yes	1	1.57	1	1	2	2230476	3				13.2	74	70	90	184	1	70	1000																											LTFU
112	1	60	yes	1	2.63	1	1	3	9632	3				15.3	72	219	156	169		276	1000	12.2		10.7		76	11.1		12		93	11		13.7		11.4		71	17	20	237	126	neg				neg	cured
113	2	40	no	2	0.8	1	1	2	1980000	3	2012	PEG-INF/RIB	Failure	8.9	150	43	60	242	1	102	1000	11.6		11.7	1	141	11.5	1	12.2			12.1	1	11.6		11.7	1	123	13	18	200	94	neg	13	18	239	neg	cured
123	2	45	yes	1	1.29	1	1	2	34563	1				12.1	168	60	50	101	1	464	1000	10.1		11.9		115	10.4		10.2							10.7			28	48	162		<12	15	19	141	neg	cured
114	1	58	no	2	1.15	1	1	2	45279193	3	2014	pegIFN+rib	failure	13.8	115	105	82	202		103	1200	11.2		10.8		104	9.6		10.8		107	10.4		10.4		10.5		111	15	16	320		neg	17	17	206	neg	cured
115	2	35	yes	1	1.26	1	1	3	6252	3				12.2	163	59	62	158	1	118	1200	10.5	1	11.7	1	166	11.1	1	10.8	1	182	11.1	1	11.2	1	11	1	154	16	18	352	121	neg	20	18	320	neg	cured
116	1	45	no	2	1.14	1	1	2	101651	3	2008	convIFN +rbv	failure	15.4	96	118	63	157		219	1000	12		11.1		93	9		11.1		128	11.4		12.2		12.3		88	33	24	186		<15 neg	48	31	197	neg	cured
117	2	42	yes	2	1.99	1	1	3	2199597	3				10.6	164	107	50	223	1	122	1200	12.9		12	1	139	11.3	1	11.5	1	159	11.3	1	11.7	1	12	1	141	35	38	228		neg	36	34	201	neg	cured
118	2	58	yes	2	2.4	1	1	2	7760	3				12.5	72	49	82	110		91	1000	12.7		11.7		76	11.1		11.1		73	11.9		10.7		10.1		69	15	26	128		neg	22	35	119	neg	cured
119	1	19	yes	1	2.24	1	1	1	3318780	3				14.2	102	124	70	89		84	1000	12.7		12.8		100	13.6		12.7		105	12.5		14.5		14.4		114	20	23	151		neg				neg	cured
120	1	45	yes	2	1.51	1	1	1	1913319	3				15.5	73	80	64	121		82	1000	12.8		12.7		76	10.8		12.4		92	10.5		11.6		11.9		67	13	20	186		negative	17	25	155	neg	cured
121	2	35	yes	2	1.04	1	1	2	2997775	1				13.6	88	64	52	167	1	313	1200	10.4	1	11.1	1	83	9.4									9.3			31	34	207		negative	11	17	199	neg	cured
122	2	27	yes	2	1.33	1	1	3	1110770	3				13.1	69	76	63	152	1	110	1000	10	1	10.7	1	72	10.6	1	10.2	1	77	10.8	1	10.3	1	10.6	1		10	21	327	90	<34	14	19	195	neg	cured
124	1	37	yes	1	2.59	1	1	3	412055	3				10.6	126	78	119	130		124	1000	9.3		10.1		103	9.6																					stopped treatment
125	2	30	yes	1	1.54	1	1	3	2091317	3				13.2	110	101	153	319	1	88	1000																											LTFU
126	2	35	yes	1	1.309	1	1	3	46478	3				12.2	117	37	67	165	1	75	1000																											LTFU
127	2	45	yes	2	8.06	1	1	3	34260	3				12.9	116	137	225	90	1	90	1000	10.7	1	12	1	106	11.1	1	10.9	1	104	10.8	1	10	1	10.8	1	103	65	78	65	99	NEG	39	48	66	neg	cured
128	2	45	yes	1	1.58	1	1	2	681840	3				12.6	94	58	95	139	1	88	1000			9.4		71	10.4		10.6		93	9.7		10.7		10.7		93	27	51	139	86	neg	35	51		neg	cured
129	2	50	yes	1	1.05	1	1	2	1125	3				10.7	92	66	64	310		285	1000	8.3		9.2		97	9.4		8.8		82	9.8		9.6		8.8		99	29	35	314	141	neg	24	23	206	neg	cured
130	2	55	yes	2	1.43	1	1	2	2246080	3	2011	convIFn+rib	failure	14	101	53	71	139		95	1000	11.9		8.8		98	10.6		10.1		92	10		10		9.3		99	14	27	170	111	neg					LTFU
131	2	50	yes	2	4.08	1	1	2	204119	3				12.5	129	282	304	240		108	1000	10.6		11.2		103	9.7		10.8		110	10.4		9.4		10.3		106	16	25	311	108	neg	24	27	352	neg	cured
132	1	40	yes	1	1.17	1	1	3	30009	3				11.6	123	38	59	144		89	1000	12		12.6		107	12.9		12.6		119	12.2		12.3		11.9		119	9	19	153		neg				neg	cured
133	1	50	yes	1	3.3	1	1	3	157710	3				14.9	0.64	113	104	90		96	1000	12.9		15.5		105	14.1		13.3		116	14.1		13.4		13.6		108	22	96		100	neg	16	22	120	neg	cured
134	2	35	yes	2	1.16	1	1	3	92198	3				9.5	89	72	100	278	1	84	800	13.9		13.2	1		13.5		13.1		102	12		11.6		11.8		115	14	24	252		neg	15	25	186	313638	relapse
135	1	50	yes	1	1.22	1	1	3	8214553	3				14.5	105	138	86	205		261	1000	14.2		12.5		78	12.1		10.9		97	11.7		12.2		11.5		92	32	22	236	137	neg	79	37	216	neg	cured
136	2	20	yes	2	1.935	1	1	3	105257	3				10.4	104	90	55	168	1	120	800	10.9		12.2	1	142	11	1	11.2	1	116	10.3	1	10.6		11.9	1	109	11	21	196	92	neg	17	18	182	neg	cured
137	1	50	no	1	3.74	1	1	3	237917	3				11.7	77	55	114	87		136	1000	10.1		10.8		83																						stopped treatment
138	2	38	yes	1	1.35	1	1	3	4478896	3				13.6	92	63	103	246	1	140	800	12.7	1	13.7	1	95	12.3	1	12.1	1	104	12.5	1	12.4	1	12.9	1	102	15	22	384	98	NEG	19	24	302	neg	cured
139	2	40	yes	1	1.55	1	1	3	190374	3				13.4	124	32	38	79	1	87	1000	12.4	1	13.4	1	107	13.7	1	13.8	1	122	14.2	1	14.1	1		1	139	11	18		102	neg				neg	cured
140	2	65	yes	1	10.9	1	1	2	59730	3				11.4	77	87	164	156		85	800	9.3		9.7		84	8.4		11.1		81	8.9		8.6		10.8		71	23	42	143	144	neg	22	34	130	neg	cured
141	2	60	yes	2	1.29	1	1	2	321135	3				13.5	57	116	118	293	1	80	800	12.1		13.6		59	12.6		13.6		79	13.4		13.8		13.3		96	13	20	353	92	neg	21	15	266	neg	cured
142	2	14	no	1	1.15	1	1	1	412749	3				14	107	69	57	159	1	89	800	missed appointment		13	1	122	11.5		13.1	1	105	11.9	1	12.5	1	13.9	1	105	18	27	115	97	neg	15	22	190	neg	cured
143	1	26	no	2	3.7	1	1	1	198177	3				14.6	111	249	164	148		100	1000	14.4		13.1		107	14.3		13.8		100	13.5		13.9										57	53	151	neg	cured
144	2	30	yes	1	1.03	1	1	3	220849	3				14.7	130	74	77	240	1	97	1000	10.6	1	11.1	1	125	9.6	1	11.6	1	131	11.1		11.7	1	11	1	129	14	28	186	94	neg	13	20	232	neg	cured
145	2	50	no	1	2.55	1	1	2	11040537	3	2010	conv IFN+RIB	failure	13.4	109	103	103	130		88	800	14.5		12.8		83	14		13.5		84	13.1		12.7		13.5		69	38	41	170		neg	30	30	162	neg	cured
146	2	45	yes	1	2.13	1	1	2	654223	3				10.3	81	65	125	189		182	800	9.3		10.2		90	8.9		10.8		108	11.1		10.6		9.9		80	29	33	208		21	43	47	188	neg	cured
147	1	46	yes	2	3.21	1	1	2	2903557	3				13.8	112	222	225	200		174	1000	10.8		10.9		98	11.7		12.3		103	11.8		10.4		13		80	18	19	278		367738					failure
148	2	23	yes	1	2	1	1	3	461685	3				13.8	105	162	141	227	1	79	800			11.3	1	111	12.1	1	11.3	1	104	11.8	1	10.8	1	12	1	110	15	20	199	107	neg	21	22	170	neg	cured
149	2	45	yes	1	1.99	1	1	2	1606881	3				10.7	91	71	109	176	1	91	800	11.5	1	11.7	1	93	9.7	1	11	1	95	11.5	1	10.8	1	11		91	18	27	181	141	neg	62	91	167	179536	relapse
150	2	50	yes	1	1.68	1	1	2	270716	3				16	64	70	74	142		401	800	13.8		14.9		66	14.3		14		71	14		13.8		14.5		80	17	15	165	212	neg	24	22	153	neg	cured
151	2	57	yes	1	5	1	1	2	127057	3				13.1	69	160	146	92		162	800	12.9		13.1		79	12.9		12.8		66	11.5		12.1		11.7		69	30	54	148		neg	24	45	122	neg	cured
152	2	55	yes	1	5.17	1	1	2	33651	3				13.3	78	95	183	114		102	1000	12.4		11.9		81	11.5		11.2			11.7		12.1		12.3		81	16	33	117		neg	24	29	138	neg	cured
153	2	57	no	1	1.47	1	1	2	142911	3				15.7	93	64	89	195		120	1000	16.8		15.6		86	14		14		91	11.3		12.4		13.1		80	12	32	291		neg	25	39	196	neg	cured
154	2	56	yes	2	1	1	1	2	10124998	3				13.1	73	72	75	240		333	1000	11.1		11.5		86	10.6		11.3		98	10.8		11.2		11.1		87	14	16	332	272	neg	17	17	270	neg	cured
155	1	55	yes	1	3.84	1	1	2	236911	3				16.7	104	156	148	110		107	1200	13.2		12		125	11.2		10.9		117	10.2		10.5		11		99	46	79	220	101	neg	46	53	129	neg	cured
156	2	24	no	2	2.11	1	1	3	1650343	3	2011	convIFn+rib	failure	12.6	142	100	88	134	1	105	1000	11.7	1	11.9	1	132	12.7	1	11.6	1	156	11.1	1	11.9	1	11.2	1	120	20	20	142	134	neg	18	19	199	neg	cured
157	2	45	yes	1	1.25	1	1	2	61546	3				13.7	64	94	84	216		93	800	12.8		13.3		58	11.9		12.3		77	12.1		10.6		11.5		56	22	29	238	94	neg	22	25	231	neg	cured
158	1	60	yes	1	4.28	1	1	2	67902	3				12.6	95	115	165	110		163	800	10.8		11.2		72	12.6		12.2		86	10.6		11.5										47	39	150	neg	cured
159	2	23	no	1	1.73	1	1	3	985160	3				13.9	110	124	108	201	1	84	800	13.3	1	13.7	1	122	12.6	1	14	1	113	12.6	1	12.1	1	13.1	1	119	18	27	271	98	426	18	26	249	neg	cured
160	2	50	no	2	1.49	1	1	2	247103	1	2010	convIFn+rib	relapse	10.3	85	81	97	210		91	800	9.6		9.6		138	9.5		9.4							9.4		92	71	92	90	233	neg	83	81	143	neg	cured
161	2	45	no	2	1.15	1	1	2	123570	3	2014	con.inf.rib	relape	13.9	127	93	95	265		101	1200	13.6		13.5			13.1		13.6		163	12.9		13.1		12.9		131	15	20	281	192	neg	22	22	233	neg	cured
162	2	60	yes	1	1.78	1	1	2	2181749	3				12.6	89	159	147	266		93	1000																											LTFU
163	2	25	yes	1	3.22	1	1	3	892940	3				14.7	104	202	217	217	1	109	800	13.9	1	12.2	1	90	14.1	1	13.9	1	143	12.2	1	12.6	1	13.2		99	12	25	205		neg	20	26	204	<12	cured
164	1	50	no	1	2.14	1	1	2	5771819	3				12.9	128	102	114	152		403	1200	13.4		12.9		138	13.1		13.4		175	12.5		13.5		12		160	23	26	166		neg	30	26	127	neg	cured
165	2	60	yes	1	1.46	1	1	2	302897	3				13.2	99	95	98	216		105	1000	13.9		12.8		109	13.2		13.4		115	13.3		15		13.9		87	23	26	198	109	NEG	29	25	223	neg	cured
166	1	50	yes	1	1.22	1	1	2	27095	3				13.3	62	150	87	203		78	800	10.5		10.8		67	9.2		9.8		72	8.1		8.7								91	neg	11	16	152	neg	cured
167	2	53	yes	1	1.41	1	1	2	2814793	3				11.7	96	44	78	178		90	1000	11.2		11.5		97	11.6		11.5		108	12.4		11.6		12.1		110	28	36	157		neg					LTFU
168	2	35	yes	1	1.17	1	1	3	2150209	3				14	77	57	44	121		108	800	13.5	1	14.1	1	80	13.7	1	12.7	1	85	14	1	13.1	1	13.8	1	72	17	21	170	136	neg				neg	cured
169	2	55	yes	1	1.97	1	1	2	345707	3				13.3	107	37	90	147		122	1000	14.2		14		128	13.2		12.9		201	12.5		12.2		12.6		106	16	38	151		neg	99	279	97	146022	relapse
170	1	30	yes	1	1.92	1	1	3	348556	1				15	133	166	132	190		112	1000	13.9		12.8		180	11.6									12.7	1	131	153	189	131	351	neg	40	33	157	neg	cured
